# Supplementary material for: Comparative proteomics revealed duodenal metabolic function associated with feed efficiency in slow-growing chicken
Source: Poult Sci. 2022 Mar 8;101(6):101824. doi: 10.1016/j.psj.2022.101824 (PMC8987610; doi:10.1016/j.psj.2022.101824)
Supplement: Supplementary file 1 [file mmc1.xlsx]

## Sheet: Table1
Table S1. Summary information of mass spectrometry analysis.
Raw file	Experiment	Fraction	Enzyme	Enzyme mode	Enzyme first search	Enzyme mode first search	Use enzyme first search	Variable modifications	Fixed modifications	Multi modifications	Variable modifications first search	Use variable modifications first search	Requantify	Multiplicity	Max. missed cleavages	Labels0	LC-MS run type	Time-dependent recalibration	MS	MS/MS	MS3	MS/MS Submitted	MS/MS Submitted (SIL)	MS/MS Submitted (ISO)	MS/MS Submitted (PEAK)	MS/MS Identified	MS/MS Identified (SIL)	MS/MS Identified (ISO)	MS/MS Identified (PEAK)	MS/MS Identified [%]	MS/MS Identified (SIL) [%]	MS/MS Identified (ISO) [%]	MS/MS Identified (PEAK) [%]	Peptide Sequences Identified	Peaks	Peaks Sequenced	Peaks Sequenced [%]	Peaks Repeatedly Sequenced	Peaks Repeatedly Sequenced [%]	Isotope Patterns	Isotope Patterns Sequenced	Isotope Patterns Sequenced (z>1)	Isotope Patterns Sequenced [%]	Isotope Patterns Sequenced (z>1) [%]	Isotope Patterns Repeatedly Sequenced	Isotope Patterns Repeatedly Sequenced [%]	Recalibrated	Av. Absolute Mass Deviation [ppm]	Mass Standard Deviation [ppm]
QE_0817_18870	HFCR1	1	Trypsin/P	Specific	Trypsin/P	Specific	TRUE	Oxidation (M);Acetyl (Protein N-term)	Carbamidomethyl (C)		Oxidation (M);Acetyl (Protein N-term)	TRUE	FALSE	1	2		Standard		5705	25513	0	40313	10713	0	29600	2742	2538	0	204	6.8	23.69	NaN	0.69	2186	1085543	19657	1.81	543	2.76	82021	9722	9252	11.85	13.94	903	9.29	+	0.64785	0.89589
QE_0817_18872	HFCR2	1	Trypsin/P	Specific	Trypsin/P	Specific	TRUE	Oxidation (M);Acetyl (Protein N-term)	Carbamidomethyl (C)		Oxidation (M);Acetyl (Protein N-term)	TRUE	FALSE	1	2		Standard		5942	25058	0	40833	9283	0	31550	2476	2292	0	184	6.06	24.69	NaN	0.58	1902	1060825	18715	1.76	528	2.82	76171	8309	7900	10.91	13	901	10.84	+	0.55915	0.79778
QE_0817_18874	HFCR3	1	Trypsin/P	Specific	Trypsin/P	Specific	TRUE	Oxidation (M);Acetyl (Protein N-term)	Carbamidomethyl (C)		Oxidation (M);Acetyl (Protein N-term)	TRUE	FALSE	1	2		Standard		5978	24600	0	40654	8546	0	32108	2121	1950	0	171	5.22	22.82	NaN	0.53	1647	1159498	18201	1.57	601	3.3	84661	7561	7136	8.93	10.75	898	11.88	+	0.53574	0.77013
QE_0817_18877	LFCR1	1	Trypsin/P	Specific	Trypsin/P	Specific	TRUE	Oxidation (M);Acetyl (Protein N-term)	Carbamidomethyl (C)		Oxidation (M);Acetyl (Protein N-term)	TRUE	FALSE	1	2		Standard		5633	26103	0	37619	14587	0	23032	2824	2598	0	226	7.51	17.81	NaN	0.98	2238	998572	21487	2.15	623	2.9	85733	13392	12879	15.62	19.51	1102	8.23	+	0.72435	1.0008
QE_0817_18879	LFCR2	1	Trypsin/P	Specific	Trypsin/P	Specific	TRUE	Oxidation (M);Acetyl (Protein N-term)	Carbamidomethyl (C)		Oxidation (M);Acetyl (Protein N-term)	TRUE	FALSE	1	2		Standard		5935	26291	0	38440	14142	0	24298	2260	1962	0	298	5.88	13.87	NaN	1.23	1857	852326	21084	2.47	430	2.04	82301	13266	12635	16.12	20.95	829	6.25	+	0.96389	1.2563
QE_0817_18881	LFCR3	1	Trypsin/P	Specific	Trypsin/P	Specific	TRUE	Oxidation (M);Acetyl (Protein N-term)	Carbamidomethyl (C)		Oxidation (M);Acetyl (Protein N-term)	TRUE	FALSE	1	2		Standard		6417	24047	0	39945	8149	0	31796	1947	1698	0	249	4.87	20.84	NaN	0.78	1541	972167	17579	1.81	456	2.59	66412	7473	6991	11.25	13.65	631	8.44	+	0.7809	1.0488
Total																			35610	151612	0	237804	65420	0	172384	14370	13038	0	1332	6.04	19.93	NaN	0.77	4520	6128931					477299	59723	56793	12.51	15.31	5264	8.81		0.69833	0.97131
*LFCR, high-FE group; HFCR, low-FE group
[truncated: 3 more columns]

## Sheet: Table 2
Table S2. Proteins identified by LC-MS / MS analysis in duodenum samples from high- and low-FE of Korat chicken.
Uniprot	Gene name	Protein name	Peptides	Unique peptides	Sequence coverage [%]	Mol. weight [kDa]	Q-value	Score	Intensity	MS/MS count	LFQ intensity HFCR1	LFQ intensity HFCR2	LFQ intensity HFCR3	LFQ intensity LFCR1	LFQ intensity LFCR2	LFQ intensity LFCR3
A0A0A0MQ61;Q9W6J3	GSTAL2	Glutathione S-transferase class-alpha (Fragment);Uncharacterized protein	11	5	39.8	25.222	0	46.514	533310000	20	37808000	155600000	56507000	101730000	53747000	16085000
A0A0E4AX31;A0A1L1RM90;A0A0E4B8N5;A0A1D5PJC9;A0A0E4B9S2;Q679P3;R4GKC8;A0A0E4BA89	PDLIM7;PDLIM7 LMP RCJMB04_14g20	Enigma 90kDa large protein;Enigma protein alpha;Enigma protein beta (PDZ and LIM domain protein 7);Enigma protein gamma (PDZ and LIM domain protein 7);PDZ and LIM domain protein 7;PDZ and LIM domain protein 7 (LIM mineralization protein) (LMP)	7	7	24.4	90.414	0	98.416	435050000	28	130280000	74079000	145010000	42765000	33994000	93197000
A0A146F0A0;A0A1D5PQN5;O93532;A0A1D5PXP0;A0A146F047;A0A146F050;Q6PVZ5;A0A1D5NVU2;A0A146F038;A0A146F021;A0A146F010;Q6PVZ4;A0A146F031;H2EQW7	KRT5;KRT6A;KRT7;KRT75;KRT75 KRT6A;LOC112529929;otokeratin	Keratin 75 (Type II alpha-keratin IIC);Keratin, type II cytoskeletal cochleal;Keratin, type II cytoskeletal cochleal (Cytokeratin otokeratin);Type II alpha-keratin IIA;Type II alpha-keratin IIB;Type II alpha-keratin IIC;Uncharacterized protein	16	12	29.3	53.749	0	133.15	327030000	25	30355000	82054000	55571000	52456000	71527000	0
P17785;A0A1C9KD18	ANXA2;ANXA2 ANX2	Annexin;Annexin A2 (Annexin II) (Annexin-2) (Calpactin I heavy chain) (Calpactin-1 heavy chain) (Chromobindin-8) (Lipocortin II) (Placental anticoagulant protein IV) (PAP-IV) (Protein I) (p36)	10	10	31	38.64	0	159.65	690430000	23	100650000	100160000	52175000	86213000	151470000	44669000
Q5ZMU9;A0A1D5NTY5;A0A1D5P448;A0A1D5PXG2;A0A1D5PF52;A0A1D5P8L6	TERAL2;VCP vcp RCJMB04_1c3	Uncharacterized protein;Valosin containing protein	14	14	24.8	89.324	0	217.17	975640000	35	125240000	89112000	80984000	171630000	230110000	84150000
A0A1D5NW83;Q789A6;Q789A5;Q02015;Q789A4;A0A1D5NUE9	MYH10	Nonmuscle myosin heavy chain;Uncharacterized protein	14	3	8.3	209.98	0	85.512	1590400000	9	261460000	223260000	222230000	387520000	82649000	309530000
Q5ZHU2;A0A1D5NV65	RCJMB04_33e1	Phosphoglucomutase 2;Uncharacterized protein	3	3	6.1	67.942	0	50.406	130440000	6	0	11924000	10445000	26491000	38503000	0
A0A1L1RZD1;Q5ZMI0;A0A1D5NVD4;A0A1D5PX32	SRSF7;SRSF7 RCJMB04_1p22;SRSF7L	Uncharacterized protein	5	4	43	15.621	0	79.351	391370000	22	57944000	48857000	48233000	81190000	58909000	82730000
A0A1D5NW30;F1NNP6	GLRX3	Uncharacterized protein	1	1	6.4	36.361	0	69.226	216340000	6	23973000	50240000	36503000	0	42454000	62545000
A0A1D5NW68	ALB	Serum albumin	20	2	33.3	64.004	0	323.31	756260000	44	98599000	48907000	34051000	183110000	93499000	129550000
A0A1D5NW88;A0A1D5NTC3	MAP4	Microtubule-associated protein	12	6	20	111.7	0	170.35	431080000	32	68489000	147300000	224770000	15677000	0	127180000
A0A1D5NW93	ATP5D	ATP synthase F1 subunit delta	3	3	18	16.817	0	71.242	290930000	22	44851000	77572000	63054000	33822000	37118000	31509000
Q90602;A0A1D5NX25;A0A3Q3ADU5;F1NIB4;Q90626		Heterogeneous nuclear ribonucleoprotein A/B;Ribonucleoprotein;Single stranded D box binding factor	6	6	22.8	31.861	0	53.501	341340000	21	58697000	36026000	67983000	25859000	60776000	67636000
Q5ZL53;A0A1D5NYB2;A0A1D5PGJ6;E1BWJ7;E1C903	PABPC1;PABPC1L;PABPC4;RCJMB04_7l20	Polyadenylate-binding protein (PABP);Uncharacterized protein	11	11	19.8	70.939	0	213.39	594330000	19	217650000	73301000	112250000	84732000	46993000	56476000
F1N8D4;A0A1D5PXM1;A0A3Q2U9M2;A0A1D5NYG3;Q90574	FLNB	Filamin;Uncharacterized protein	11	10	6.1	273	0	65.389	224140000	16	57453000	18482000	0	62550000	16088000	27752000
A0A1D5NYK7;Q5F347	RCJMB04_34k20	Moesin;Uncharacterized protein	7	6	11	68.37	0	68.338	524090000	22	56380000	31282000	47714000	74665000	112940000	43975000
A0A3Q2TV39;A0A1D5NZ06	RPS27;RPS27L	40S ribosomal protein S27	1	1	9.5	9.5471	0	8.1162	87656000	4	16422000	0	11782000	12855000	26571000	0
A0A1D5NZ30;P15771	NCL	Nucleolin;Nucleolin (Protein C23)	10	10	16.5	75.399	0	323.31	1282100000	41	292700000	224070000	196810000	179940000	149680000	236680000
Q9PWP5;Q10729;A0A1D5PQT7;A0A1D5NZG0;A0A3Q2UI67;A0A3Q2U189	PP1M M21 subunit PPP1R12B;PPP1R12B	Myosin light chain phosphatase small subunit major isoform;Protein phosphatase 1M regulatory subunit;Uncharacterized protein	1	1	9.9	18.514	0	12.555	38935000	5	7893800	11553000	7477300	7526800	0	6959900
F1NYE5;Q5F3L2;A0A1D5NZM0	RCJMB04_14f6;SERBP1	Uncharacterized protein	8	8	30.4	45.477	0	170.46	560630000	24	198620000	170060000	251230000	8639100	50445000	0
Q90994;A0A1D5NZY0;A0A3Q2U5M0;Q90995;P10039;A0A1D5PJ88;Q90824;A0A3Q2UL32;A0A1D5PZ80	TNC	Alternatively spliced tenascin 190, 200 and 230 kd variants;Cytotactin 200kD;Tenascin;Tenascin (TN) (Cytotactin) (GMEM) (GP 150-225) (Glioma-associated-extracellular matrix antigen) (Hexabrachion) (JI) (Myotendinous antigen) (Neuronectin) (Tenascin-C) (TN-C)	5	5	4.6	168.63	0	122.39	125900000	9	19981000	23150000	0	37355000	0	28908000
A0A1D5P0U5;Q6EE32	CALR	Calreticulin (Fragment);Uncharacterized protein	21	21	45.4	48.106	0	323.31	3944700000	61	301200000	259230000	148180000	405880000	1429100000	287870000
A0A1D5PH14;A0A1D5P194	DYNLRB1;DYNLRB2	Dynein light chain roadblock	2	2	22.1	10.78	0	36.115	210870000	9	63598000	69615000	52168000	23808000	0	25076000
A0A1D5P198;A0A1D5NXV1;A0A1D5NW27;P02552;A0A1L1RJP8;F1NWX0;F1NW97;P09644;F1NMP5;F1NMP3;F1P5B0;A0A1D5PAR5;A0A1D5P5Z0;A0A1D5PA34;P09642;A0A1D5NXC9;P08070;P09645;P09643;Q6PTX0	LOC425049;TUBA1A;TUBA1C;TUBA3E;TUBA4B;TUBA8A;TUBA8B;TUBAL3;TUBAT	Testis-specific alpha-tubulin (Fragment);Tubulin alpha chain;Tubulin alpha-1 chain [Cleaved into: Detyrosinated tubulin alpha-1 chain] (Fragment);Tubulin alpha-2 chain (Testis-specific);Tubulin alpha-3 chain (Fragment);Tubulin alpha-4 chain (Fragment);Tubulin alpha-5 chain;Tubulin alpha-8 chain (Fragment);Uncharacterized protein	15	15	38	51.693	0	201.64	1532500000	39	137880000	63343000	79043000	182200000	407840000	321780000
A0A1D5P1D0	PAPSS2	3'-phosphoadenosine 5'-phosphosulfate synthase 2	14	14	26.6	67.301	0	171.09	650770000	23	0	195790000	43645000	12203000	276050000	0
A0A1D5P1U2	PDHB	Pyruvate dehydrogenase E1 component subunit beta (EC 1.2.4.1)	3	3	12	38.877	0	109.4	195510000	13	0	74417000	37021000	17742000	42058000	40428000
Q5ZLJ7;A0A1D5P9B0;A0A1D5P2B9;A0A1D5PV56;A0A1L1RJZ6;Q90937	TPM3;TPM3 RCJMB04_5n23	Minor alpha-tropomyosin mrna (Fragment);Uncharacterized protein	27	0	66.1	28.761	0	323.31	4156000000	77	592970000	643320000	653880000	554000000	626040000	771180000
A0A1D5P4B1	NDUFA6	NADH dehydrogenase [ubiquinone] 1 alpha subcomplex subunit 6	1	1	13.1	14.396	0	11.269	329160000	4	97310000	0	45365000	64750000	62348000	0
Q5ZK63;A0A1D5P521	RPTC15L;SUB1 RPO2TC1 RCJMB04_12p22	Activated RNA polymerase II transcriptional coactivator p15 (SUB1 homolog);Uncharacterized protein	2	2	19	14.237	0	17.041	83042000	6	18163000	0	13369000	15752000	20724000	0
Q9PST8;P79781;Q91021;A0A1D5P546;P0CG62;Q91022;O42388;A0A1L1RTM7	RPS27A UBA80;UBA52;UBB;UBC;UbI	40S ribosomal protein S27a];Polyubiquitin (Fragment);Polyubiquitin-B [Cleaved into: Ubiquitin];Ubiquitin (34 AA) (1 is 2nd base in codon) (Fragment);Ubiquitin-40S ribosomal protein S27a (Ubiquitin carboxyl extension protein 80) [Cleaved into: Ubiquitin;Ubiquitin-60S ribosomal protein L40;Ubiquitin-60S ribosomal protein L40 (Ubiquitin-ribosomal protein fusion protein);Uncharacterized protein;Uncha…	4	4	52.1	8.0251	0	161.18	336130000	15	38168000	37371000	24063000	31027000	86172000	34763000
A0A1D5P5M6;E1BQD1	PAPSS2	Uncharacterized protein	4	3	19.8	26.794	0	26.571	107270000	8	12132000	5235000	9975700	26838000	20415000	0
A0A1I7Q425;A0A1D5P5X9;Q90835;Q5ZKM2;A0A1L1RRR1;F1N9H4;A0A1L1RVL2	EEF1A;EEF1A1;EEF1A2;RCJMB04_10b5	Elongation factor 1-alpha;Elongation factor 1-alpha 1 (EF-1-alpha-1) (Elongation factor Tu) (EF-Tu);Uncharacterized protein	10	10	20.3	44.314	0	276.87	2068800000	43	136890000	37239000	37815000	489380000	498140000	45376000
A0A1D5P7L3;A0A1D5P9Z6	H2AFY	Core histone macro-H2A.1	2	2	7.5	33.977	0	311.7	363160000	11	100550000	0	15722000	23544000	106880000	27934000
P20136;A0A1D5P833	GSTM2	Glutathione S-transferase (EC 2.5.1.18);Glutathione S-transferase 2 (EC 2.5.1.18) (GST class-mu) (GST-CL2) (GSTM1-1)	12	11	52.7	25.893	0	150.89	914470000	26	33726000	44382000	17810000	87601000	352360000	45760000
E1C270;Q5ZJ59;A0A1D5P892	RCJMB04_20j14;SRSF6	Uncharacterized protein	4	4	13.7	37.388	0	32.761	188440000	7	31152000	32608000	17795000	0	47133000	20474000
A0A1D5P893;A0A1D5PAH2;A0A1D5PD11;A0A3Q2UJT5;E1BVU6	LOC426023	Uncharacterized protein	3	3	11.5	34.832	0	25.5	206060000	8	0	15933000	28919000	30267000	38818000	26985000
A0A1D5P8I3;Q91017	SFPQ	Gizzard PTB-associated splicing factor (Fragment);Uncharacterized protein	8	7	16.7	69.532	0	114.29	245320000	20	46401000	15619000	23927000	48684000	64997000	8827700
Q5ZL82;A0A1D5P8I7	IDH2;RCJMB04_7e11	Isocitrate dehydrogenase [NADP] (EC 1.1.1.42)	4	4	10.4	50.469	0	45.201	226770000	9	16347000	10802000	0	32109000	75812000	11642000
A0A1D5P9N7;P00337	LDHB	L-lactate dehydrogenase (EC 1.1.1.27);L-lactate dehydrogenase B chain (LDH-B) (EC 1.1.1.27)	3	3	8	33.169	0	54.762	535030000	21	40733000	27265000	61316000	82027000	157630000	87379000
P05094;A0A1D5PF13;A0A1D5P9P3;A0A1D5P522;R9PXQ0;P20111;A0A1D5PNV5;A0A1L1S0L2;Q5ZIW4;A0A1D5PBQ2;Q5ZJN7	ACTN1;ACTN2;RCJMB04_16o6;RCJMB04_23c5	Alpha-actinin-1;Alpha-actinin-1 (Alpha-actinin cytoskeletal isoform) (F-actin cross-linking protein) (Non-muscle alpha-actinin-1);Alpha-actinin-2;Alpha-actinin-2 (Alpha-actinin skeletal muscle isoform 2) (F-actin cross-linking protein);Uncharacterized protein;Uncharacterized protein (Fragment)	20	12	22.2	103.16	0	302.6	1287500000	39	114780000	101660000	75546000	239770000	329430000	242260000
P00548;F1NW43;A0A1D5P9V0	PKM	Pyruvate kinase (EC 2.7.1.40);Pyruvate kinase PKM (EC 2.7.1.40)	12	12	24.3	58.014	0	323.31	1739800000	42	228520000	115440000	98643000	367290000	436390000	163460000
A0A1D5P9X2;A0A3Q2U8I1;R4GIJ9;Q05706;P19352;Q9PST0	BRT-1 TPM2;TPM2	Beta tropomyosin (Fragment);Beta-tropomyosin (Tropomyosin beta chain);Tropomyosin beta chain;Tropomyosin beta chain (Beta-tropomyosin) (Tropomyosin-2)	30	4	57.6	35.635	0	323.31	7610400000	113	1146500000	865860000	799730000	1236000000	1255300000	863490000
A0A1D5PAE4	HDGFL1	Uncharacterized protein	8	8	38.8	26.248	0	92.984	190210000	38	47738000	66494000	72591000	16795000	9067400	11240000
A0A1D5PBD2	ATPIF1	Uncharacterized protein	4	4	44.6	10.456	0	44.598	95362000	14	16427000	18504000	21879000	0	15060000	19114000
A0A1D5PBF6;Q5ZLR0	FLII;RCJMB04_5c11	Uncharacterized protein	1	1	0.8	140.64	0	12.075	36072000	4	5759600	7622500	14006000	4279200	0	11520000
Q5ZI60;A0A1L1RWS8;A0A1D5PCT4;A0A3Q2UDJ8;A0A1D5P2E0;A0A3Q2U1W9;A0A3Q2TXM2;F1NXA5;A0A3Q2U7G8	CORO1C;CORO1C RCJMB04_30b2	Coronin;Coronin 6	7	7	17.7	53.207	0	72.814	413160000	20	75396000	25923000	44704000	51603000	104350000	48889000
A0A1D5PDE6;P16527	MARCKS	Myristoylated alanine-rich C-kinase substrate;Myristoylated alanine-rich C-kinase substrate (MARCKS)	12	12	58.4	27.643	0	323.31	1570900000	69	349450000	350710000	533540000	114190000	102560000	416180000
A0A1D5PDK5;E1C7W7	TAGLN3	Transgelin;Transgelin 2	11	11	60.9	20.599	0	149.44	1029400000	35	137940000	179430000	183640000	143300000	138130000	168850000
A0A1D5PDS3;A0A1L1RYF4;Q5ZM95;Q5F3I8;A0A1L1RW44;Q6WNG8;A0A1D5PU56	HNRNPH2;RCJMB04_15n19;RCJMB04_2m14	Heterogeneous nuclear ribonucleoprotein H1-like protein;Uncharacterized protein	8	6	20.6	51.4	0	87.722	240020000	21	46659000	11515000	13232000	50718000	24118000	29417000
A0A1D5PDV6	RPS19	Uncharacterized protein	13	13	69	16.074	0	207.76	787960000	34	293300000	147390000	126210000	98236000	83293000	13693000
A0A1D5PYK0;A0A1D5PFJ6;F1NWP3;A0A1L1RPG0;O73885;A0A2I4KE16;Q7ZSX8	hsp70;HSP70;HSPA8;HSPA8 HSC70	Heat shock cognate 71 kDa protein;Heat shock cognate 71 kDa protein (Heat shock 70 kDa protein 8);Heat shock protein 70 (Fragment);Hsp70 (Fragment)	34	22	44.9	69.114	0	323.31	4051700000	123	349290000	268520000	105810000	608520000	1082200000	599800000
A0A1D5PPL7;A0A1D5PG30	EEF1D	Uncharacterized protein	10	9	42.3	32.325	0	256.55	336250000	19	82379000	74006000	0	67614000	0	78006000
A0A3Q2UD12;F1P2F0;A0A1D5PGD5;A0A3Q3AR07;A0A3Q2UMJ2;P15989;A0A3Q2U4U7	COL6A3	Collagen alpha-3(VI) chain	26	26	12.7	326.28	0	323.31	944530000	59	77788000	39680000	50318000	231960000	161900000	199820000
A0A1D5PH32;A0A1L1RYW9;F1NKF3;A0A1D5PNS4	GSN	Gelsolin	8	1	13	80.979	0	8.7687	76889000	6	11065000	11073000	8700500	18824000	0	26122000
A0A1D5PHS2;F1NDN5;Q6PVZ1;A0A1D5PZ89;	KRT14;KRT15;KRT18	Keratin 12;Keratin, type I cytoskeletal 14;Keratin, type I cytoskeletal 14 (Cytokeratin-14) (CK-14) (Keratin-14) (K14);Type I alpha-keratin 15;Uncharacterized protein	12	11	36.3	46.849	0	246.65	372600000	20	197270000	0	8813300	21221000	46154000	29247000
A0A3Q2U7I7;A0A1D5PII6	RUVBL2	RuvB-like helicase (EC 3.6.4.12)	2	2	4.8	51.043	0	62.228	77919000	5	11693000	10039000	14140000	12369000	0	9038200
A0A1D5PJ40;Q5ZKH1;A0A1D5PL88	CLTB;RCJMB04_10n18	Clathrin light chain	10	8	38.1	23.121	0	115.59	323040000	33	72891000	113720000	90111000	44488000	0	73785000
A0A1D5PKN8	MPST	Uncharacterized protein	2	2	9.8	33.222	0	25.424	40802000	6	6429700	0	2200600	8649600	10650000	0
A0A1D5PLP1;A0A1D5PMH5;A0A1L1RNL6	NACA	Uncharacterized protein	2	2	12.1	24.873	0	38.188	114160000	11	25470000	28552000	27821000	13444000	0	39960000
A0A1D5PM19;P14105	MYH9	Myosin-9;Myosin-9 (Cellular myosin heavy chain, type A) (Myosin heavy chain 9) (Myosin heavy chain, non-muscle IIa) (Non-muscle myosin heavy chain A) (NMMHC-A) (Non-muscle myosin heavy chain IIa) (NMMHC II-a) (NMMHC-IIA)	53	46	29.6	226.63	0	323.31	2253900000	124	309160000	206950000	245430000	407780000	448510000	235710000
V9LU50;A0A1D5PMD9;A0A1D5NX08;A0A3Q2UD58	CES1L2;LOC769704	Carboxylic ester hydrolase (EC 3.1.1.-);Carboxylic ester hydrolase (EC 3.1.1.-) (Fragment);Uncharacterized protein	5	5	11.1	61.234	0	51.873	154010000	13	6462500	24118000	17042000	12846000	62103000	0
A0A1D5PMT8	RPLP2	Uncharacterized protein	7	7	80	11.842	0	269.18	1069600000	34	153370000	162410000	219700000	235940000	100430000	146360000
A0A1D5PN05	COX6C	Uncharacterized protein	1	1	14.3	8.7914	0.0030896	6.1991	62529000	6	7398500	7239400	0	10856000	14591000	9136000
Q06066;A0A1D5PN25;Q91956;Q90676;Q08243	YBX1;YBX1 NSEP1 YB-1 YB1	CCAAT-binding protein (Fragment);Nuclease-sensitive element-binding protein 1;Nuclease-sensitive element-binding protein 1 (Y-box transcription factor) (Y-box-binding protein 1) (YB-1);Rous sarcoma virus transcription enhancer factor III;Uncharacterized protein	6	5	24.9	35.799	0	199.83	409710000	34	66266000	151810000	133020000	48640000	27454000	43447000
A0A1L1RY35;A0A1D5PN54;A0A1D5P3S4;A0A1D5PJG9;Q8UVX3;A0A1L1RZJ6;Q9DDH7;Q90ZX5;Q90ZX4;Q90VX2	ATP5A1;ATP5A1W;ATP5A1W ATP5A1Z;ATP5A1Z	ATP synthase alpha subunit (Fragment);ATP synthase subunit alpha;ATP synthase subunit alpha (Fragment)	21	21	32.7	58.41	0	323.31	5904200000	94	1053600000	792820000	662830000	725810000	1485700000	847180000
A0A1D5PN97;R4GJA5	IMP4;MRI1	Methylthioribose-1-phosphate isomerase (M1Pi) (MTR-1-P isomerase) (EC 5.3.1.23) (S-methyl-5-thioribose-1-phosphate isomerase) (Translation initiation factor eIF-2B subunit alpha/beta/delta-like protein);Uncharacterized protein	4	4	12.1	36.976	0	45.118	98987000	11	26069000	17725000	13192000	28405000	13306000	0
A0A1D5PNM2;A0A3Q2UJ93;A0A3Q3ADC6;A0A3Q3AT01;A0A3Q2U2J9		Sorbin and SH3 domain containing 1	8	7	13.3	102.81	0	72.377	118520000	16	54295000	33316000	0	11594000	0	23588000
A0A1D5PNX5	-	Uncharacterized protein	1	1	5.6	30.264	0	7.1541	19578000	5	5545700	3454200	7062300	2601600	0	3888000
A0A1D5PPN9;B5AAV6;P08110;Q90WA6	HSP90B1;HSP90B1 TRA1	Endoplasmin;Endoplasmin (Heat shock 108 kDa protein) (HSP 108) (HSP108) (Heat shock protein 90 kDa beta member 1) (Transferrin-binding protein);Heat shock protein 108	27	25	34	91.555	0	323.31	2854200000	91	433180000	110300000	83679000	516920000	822160000	127680000
A0A1D5PPP9	PTMA	Uncharacterized protein	7	7	41.8	12.028	0	124.85	437960000	36	67169000	114990000	264090000	34641000	15610000	42829000
A0A1D5PPQ7;A0A3Q2TU97	EIF4E	Uncharacterized protein	1	1	8.3	25.044	0	29.593	24230000	5	5856900	0	13399000	0	3662900	5735900
A0A3Q2U5Z2;A0A3Q2U342;A0A1D5PVG1;F1NHT3;A0A1D5PQC3;A0A3Q2TVB7;A0A3Q2U3B7;P07751;Q98SL4	SPECA;SPTAN1;SPTAN1 SPTA2	Alpha-spectrin (Fragment);Spectrin alpha chain, non-erythrocytic 1;Spectrin alpha chain, non-erythrocytic 1 (Alpha-II spectrin) (Fodrin alpha chain)	7	7	3.9	281.56	0	87.859	131630000	16	37476000	19697000	14483000	19334000	19177000	17344000
Q5ZMJ9;E1BQL2;A0A3Q2TSY7;A0A1D5PQY8;A0A1D5PM21	SRRM1;SRRM1 RCJMB04_1m21	Serine/arginine repetitive matrix protein 1	2	2	5.3	100.8	0	13.59	70505000	5	13741000	12555000	14356000	10990000	17386000	0
A0A1D5PR60	MTDH	Metadherin	3	3	6.8	41.374	0	25.809	62741000	8	7651700	12561000	15273000	0	18104000	12018000
A0A1D5PS16;O93277;F1NRI3	WDR1	WD repeat-containing protein 1;WD repeat-containing protein 1 (Actin-interacting protein 1) (AIP1)	3	3	7.1	64.678	0	24.647	89258000	6	8786300	5516400	0	38802000	0	9830100
Q90705;A0A1D5PS29;B4ZAD9;A0A1S5WGN5;D5G0G8	EEF2	Elongation factor 2 (EF-2);Eukaryotic translation elongation factor 2;Eukaryotic translation elongation factor 2 (Fragment)	19	19	29.3	95.377	0	270.62	2215000000	53	184970000	51695000	78582000	313660000	558810000	98758000
A0A1D5PSF5;Q90987	STMN2;STMN2 SCG10	Stathmin;Stathmin-2 (Superior cervical ganglion-10 protein) (Protein SCG10)	1	1	5.6	20.849	0	8.0212	22439000	3	7489400	2832600	0	5211200	0	5170500
A0A1D5PTE8;Q5ZJ22	RCJMB04_21j8	Glia maturation factor beta;Uncharacterized protein	2	2	14.2	16.592	0	46.252	61980000	13	12888000	11003000	12241000	19911000	0	11032000
A0A1D5PTF4;A0A3Q3B025	LIMA1	Uncharacterized protein	6	6	12	80.935	0	57.741	152010000	18	22753000	42792000	32139000	25679000	21263000	21213000
E1C2S1;A0A1D5PTR5;P54939;E1BR45;A0A1L1RXT6	TLN1;TLN1 TLN	Talin 2;Talin-1	31	31	16.8	271.91	0	323.31	1096000000	75	209100000	117630000	135800000	216820000	93530000	245570000
A0A1D5PU80;P09572;P24798;P24797;Q90W81;M1NJW4;W0BZF4;Q5ZIK7;F1NZB7	ATP12A;ATP1A1;ATP1A2;ATP1A3;ATP4A;RCJMB04_25f22	Alpha subunit of sodium potassium ATPase (Fragment);H+/K+-ATPase alpha subunit (Fragment);Sodium/potassium-transporting ATPase subunit alpha;Sodium/potassium-transporting ATPase subunit alpha-1 (Na(+)/K(+) ATPase alpha-1 subunit) (EC 7.2.2.13) (Sodium pump subunit alpha-1);Sodium/potassium-transporting ATPase subunit alpha-2 (Na(+)/K(+) ATPase alpha-2 subunit) (EC 7.2.2.13) (Sodium pump subunit a…	14	14	13.6	112.46	0	316.21	1145300000	28	15161000	13420000	0	181380000	500260000	0
P11501;A0A1D5PUL6;A0A1D5P5R0;A0A1L1RND0;Q2XQE5;Q5ZKZ3;Q5ZIC0;Q5ZMA5	HSP90AA1 HSPCA;RCJMB04_28d6;RCJMB04_2l3;RCJMB04_8j21	Heat shock protein 90 (Fragment);Heat shock protein 90 alpha family class A member 1;Heat shock protein HSP 90-alpha;Uncharacterized protein;Uncharacterized protein (Fragment)	17	14	28.8	84.058	0	323.31	3560100000	48	116910000	38206000	0	510220000	1363900000	191500000
P09102;A0A1D5PV06;A0A1L1RZP5;V9GZR5;A0A2Y9V195	GSBP9;P4HB;P4HB PDI PDIA1	Glycosylation site-binding protein;Prolyl 4-hydroxylase beta-subunit (EC 1.14.11.2) (Fragment);Protein disulfide-isomerase (EC 5.3.4.1);Protein disulfide-isomerase (PDI) (EC 5.3.4.1) (Cellular thyroid hormone-binding protein) (Prolyl 4-hydroxylase subunit beta) (Retina cognin) (R-cognin)	27	27	50.3	57.409	0	320.69	1592500000	57	121970000	97258000	49235000	303230000	450600000	104030000
A0A1L1RUX2;A0A1D5PVM5;Q8JFP1;A0A1D5P2Y8;A0A1I7Q443;Q5ZM36	EIF4A2;EIF4A2 RCJMB04_14a6;EIF4A3;EIF4A3 DDX48 RCJMB04_3e17	Eukaryotic initiation factor 4A-II;Eukaryotic initiation factor 4A-II (eIF-4A-II) (eIF4A-II) (EC 3.6.4.13) (ATP-dependent RNA helicase eIF4A-2);Eukaryotic initiation factor 4A-III;Eukaryotic initiation factor 4A-III (eIF-4A-III) (eIF4A-III) (EC 3.6.4.13) (ATP-dependent RNA helicase DDX48) (ATP-dependent RNA helicase eIF4A-3) (DEAD box protein 48) (Eukaryotic translation initiation factor 4A isofo…	4	4	14.1	42.389	0	67.977	358720000	10	41558000	0	25807000	101770000	81043000	0
A0A1D5PWG8	PHPT1	Uncharacterized protein	1	1	7.2	13.83	0	38.446	222890000	9	37567000	55684000	39074000	32527000	19157000	42884000
P20785;A0A1D5PWN6	COL6A1	Collagen alpha-1(VI) chain;Collagen type VI alpha 1 chain	6	6	5	107.98	0	68.552	200080000	17	23761000	22321000	33833000	38353000	21817000	48931000
A0A1L1RWM3;A0A1D5PXA6	SH3BGRL3	SH3 domain-binding glutamic acid-rich-like protein;Uncharacterized protein	5	5	37.6	10.463	0	216.92	677860000	17	190410000	112600000	184690000	49519000	57300000	143940000
A0A1D5PXG0;E1C453;Q5ZIQ3;A0A1D5PSI3	HNRNPK;HNRNPK HNRPK RCJMB04_24e23;HNRNPKL	Heterogeneous nuclear ribonucleoprotein K;Heterogeneous nuclear ribonucleoprotein K (hnRNP K);Uncharacterized protein	10	10	26.8	47.102	0	134.25	527680000	21	92253000	58608000	90750000	75438000	55714000	134390000
A0A1D5PY15;A0A1D5NTE5	LOC107056441	Coronin	6	6	11.6	58.502	0	78.658	89885000	16	23271000	22100000	31193000	8903700	0	16872000
A0A1D5PYC4;P23614	BASP1	Brain acid soluble protein 1 homolog (23 kDa cortical cytoskeleton-associated protein) (CAP-23);Uncharacterized protein	11	11	69.8	24.164	0	177.63	490970000	45	148300000	68277000	110520000	62111000	35729000	117040000
P02640;A0A1D5PZ07	VIL1;VIL1 VIL	Villin-1	13	13	21.1	92.478	0	256.38	654470000	31	0	83784000	42006000	103440000	179640000	86893000
A0A1D5Q006;Q5ZLH9	CDV3;CDV3 RCJMB04_6c13	Protein CDV3 homolog	7	7	65.2	21.64	0	149.54	393600000	21	108660000	222620000	145510000	0	2901500	32574000
A0A1D6UPT3;O57348;O42395;Q90698	CNBP ZNF9;ZCCHC13	Cellular nucleic acid binding protein;Cellular nucleic acid-binding protein (CNBP) (Zinc finger protein 9);DNA binding protein (Fragment);Uncharacterized protein	5	5	31.8	18.844	0	39.166	101720000	11	19244000	28149000	37928000	21529000	0	14272000
A0A1I7Q403	UBE2V1	Ubiquitin-conjugating enzyme E2 variant 1	1	1	8.2	16.463	0	52.107	111340000	7	15637000	12543000	12210000	20891000	22731000	9398200
A0A3Q2U578;Q92068;P84247;P84229;A0A1L1S0L7;A0A1I7Q436	H3F3B;H3F3C;H3-I;H3-II;H3-III;H3-IV;H3-IX;H3-V;H3-VI;H3-VII;H3-VIII;H3-X	Histone H3;Histone H3.2 (Histone H3 class I);Histone H3.3 (H3.3A/B) (Histone H3 class II)	5	5	30.6	10.927	0	67.371	440940000	14	18479000	12324000	4259200	209900000	36006000	14227000
P16039;F1NVA4;A0A1L1RJ78;Q6LEK3;Q6LEK2	NPM1	Nucleophosmin (NPM) (Nucleolar phosphoprotein B23) (Nucleolar protein NO38) (Numatrin);Uncharacterized protein;Uncharacterized protein (Fragment)	9	9	36.7	32.632	0	323.31	1408200000	52	285330000	246170000	225100000	207590000	64830000	368750000
A0A1L1RJK1;P31395;Q9I895;A0A1L1RQ04	STMN1;STMN1 LAP18	Stathmin;Stathmin (Fragment)	3	3	34.4	7.1882	0	122.29	453630000	23	103470000	118610000	184060000	34947000	19992000	92567000
F1NCP6;A0A1L1RK18	BORCS7	Uncharacterized protein	1	1	10.4	11.516	0	20.326	29310000	4	5884800	8326800	7127000	3988800	0	7787100
A0A1L1RKY9;REV__A0A1D5PZN5;REV__A0A1D5PUN6;REV__A0A1D5P138;REV__E1C243;REV__A0A1D5PHX1;REV__A0A1D5P7F9;REV__A0A1D5PCI8		Caldesmon 1	31	3	47.3	60.154	0	101.98	661060000	29	122460000	142670000	189260000	117550000	38865000	54797000
P24032;A0A1L1RUU9;A0A1L1RM08;A0A1L1RWH6	MYL12A;MYL12B;MYL9	Myosin regulatory light chain 2, smooth muscle minor isoform (MLC-2) (DTNB) (G1) (Isoform L20-B1);Uncharacterized protein	7	3	37.2	19.911	0	137.53	352230000	14	45338000	58549000	52810000	22381000	92575000	91883000
A0A1L1RM23;Q5ZJL0;Q8QGH0	NDUFS4;RCJMB04_17f18	NADH dehydrogenase (Fragment);Uncharacterized protein	2	2	6.5	32.699	0	24.951	45156000	4	9570700	12456000	6737800	5262300	8409200	0
Q5F419;A0A1L1RPC6	RCJMB04_3m23;VAPA	Uncharacterized protein	1	1	5.3	16.946	0.0070707	6.0842	109630000	6	13418000	9606400	11325000	22476000	19418000	16692000
A0A1L1RPQ6;A0A1D5NT47;F1NK75	TPM4	Uncharacterized protein	16	4	43.5	28.639	0	39.517	155820000	13	48742000	24565000	30481000	35038000	0	22897000
P51913;A0A1L1RQQ0;A0A1L1RKH8;A0A1L1RNS0;A0A1D5PSH6;F1NZ78;Q5ZIQ4;A0A1L1RRN7;O57391	ENO1;ENO2;RCJMB04_24e12	Alpha-enolase;Alpha-enolase (EC 4.2.1.11) (2-phospho-D-glycerate hydro-lyase) (Phosphopyruvate hydratase);Gamma-enolase;Gamma-enolase (EC 4.2.1.11) (2-phospho-D-glycerate hydro-lyase) (Neural enolase) (NSE);Uncharacterized protein (Fragment)	26	24	56.2	47.304	0	323.31	3822900000	110	680600000	499220000	621830000	461210000	453730000	759880000
P80566;A0A1L1RRA5;F1N8Q1	SOD1	Superoxide dismutase [Cu-Zn] (EC 1.15.1.1)	7	7	46.1	15.703	0	216.86	1996300000	48	294120000	560490000	466550000	212030000	273860000	259330000
A0A1L1RTN0;A0A1L1RRE9;Q04205	TNS	Tensin;Uncharacterized protein	11	11	10	185.98	0	130.78	474050000	33	73354000	141760000	209400000	19805000	0	168330000
A0A3Q2UIX6;P11799;E1C906;F1NQ78;A0A3Q2TRY1;A0A1L1RRF3;V9H109;Q6LDG3	Mylk;MYLK	Myosin light chain kinase (Fragment);Myosin light chain kinase, smooth muscle (MLCK) (EC 2.7.11.18) (Telokin) [Cleaved into: Myosin light chain kinase, smooth muscle, deglutamylated form];Uncharacterized protein	16	16	11.2	207.35	0	170.43	633640000	36	93843000	79323000	67385000	108950000	44120000	82193000
A0A1L1RS19;P43233;Q90581	CTSB	Cathepsin B;Cathepsin B (EC 3.4.22.1) (Cathepsin B1) [Cleaved into: Cathepsin B light chain;Cathepsin B heavy chain];Cathepsin B-like enzyme (Fragment)	4	4	14.7	39.65	0	87.984	370410000	18	105170000	77413000	80600000	51881000	0	107270000
A0A1L1RTK9;Q5ZIK3	RCJMB04_25g18	Eukaryotic translation initiation factor 4B;Uncharacterized protein	9	9	11.5	97.948	0	94.953	284980000	33	87614000	75433000	61617000	46410000	0	45998000
A0A1L1RTY4;E1C0F1	RPN1	Dolichyl-diphosphooligosaccharide--protein glycosyltransferase subunit 1	6	6	7.7	76.679	0	39.18	195670000	15	28892000	16200000	20646000	31089000	0	39557000
A0A1L1RU52;Q91005	alpha-fTM;TPM1	Alpha tropomyosin of brain;Tropomyosin alpha-1 chain	26	7	66.5	28.753	0	124.47	2438600000	32	501530000	538390000	410760000	616760000	128380000	250480000
Q5ZMN6;F1NZS9;A0A1L1RX46;Q5ZKG7;Q5ZM54;A0A3Q2UJ35	RCJMB04_10o24;RCJMB04_1i19;RCJMB04_3b18;TMPO	Uncharacterized protein;Uncharacterized protein (Fragment)	4	4	12.3	50.181	0	72.325	160810000	8	36828000	24589000	52012000	18260000	0	58021000
P28675;A0A1L1RX77	DCN	Decorin (Bone proteoglycan II);Decorin (Bone proteoglycan II) (PG-S2)	7	7	22.7	39.686	0	105.52	358480000	17	63303000	6836400	0	137360000	23565000	32720000
Q5ZLC5;A0A1L1RY04	ATP5F1B ATP5B RCJMB04_6l18	ATP synthase subunit beta (EC 7.1.2.2);ATP synthase subunit beta, mitochondrial (EC 7.1.2.2) (ATP synthase F1 subunit beta)	17	17	40.3	56.627	0	323.31	2667800000	57	326990000	231100000	149940000	324100000	608480000	254790000
A0A1L1RYK0;A0A1D5P0U8	ATP5F1C	ATP synthase subunit gamma	3	3	12.6	32.723	0	55.714	99658000	8	12470000	10535000	14762000	7668000	16045000	0
O42283;A0A1L1RZ94	HSPE1	Heat shock protein 10;Uncharacterized protein	16	16	93.1	11.083	0	251.85	3290400000	89	569790000	719970000	719320000	302810000	344380000	666730000
A0A1L1S091	PEBP1	Uncharacterized protein	6	6	44.3	20.729	0	179.79	573880000	27	102970000	179920000	81049000	89070000	0	146920000
Q98TD1;A0A1L1S0P1	PIT 54	PIT 54;Uncharacterized protein	5	5	15.7	50.821	0	55.483	217940000	11	52195000	27188000	0	50389000	0	71125000
F1NYA2;A0A1L1S0V6;Q5ZMR0	EIF4H;RCJMB04_1g12	Uncharacterized protein	4	4	21.7	27.635	0	89.285	825200000	13	213180000	219080000	221280000	91088000	60973000	85144000
A0A1X9WEL5;P84172	TUFM	Elongation factor Tu;Elongation factor Tu, mitochondrial (EF-Tu) (Fragment)	5	5	12.9	47.106	0	34.019	165650000	16	11238000	37141000	0	48738000	26352000	26856000
F1NRR6;A0A3Q2TRU6;A0A3Q3AI80;A0A3Q2U0S9;A0A3Q2U9U3		PDZ domain containing 1	5	5	10.3	58.884	0	45.711	66250000	9	0	27408000	11804000	5663400	0	6735800
Q5ZJ38;A0A3Q2TU27	RANBP1;RANBP1 RCJMB04_20p3	Uncharacterized protein	3	3	26.9	24.171	0	46.363	350870000	12	121560000	100360000	72828000	32147000	0	79757000
A0A3Q2TV38;A0A3Q2TYY9	FLNA	Uncharacterized protein	14	2	35	43.293	0	50.47	537000000	13	99279000	56712000	35431000	150360000	0	177960000
A0A3Q2TXL9;Q9PSQ5	-	p60=60 kDa stress-related protein (Fragments);Stress induced phosphoprotein 1	13	13	24.6	62.058	0	84.709	354360000	23	92131000	57897000	21487000	63972000	27948000	53765000
A0A3Q2U0R8;A0A3Q2U3U3;Q5ZME1;F6T6F1;A0A1D5PVH5	HNRNPA2B1;HNRNPA2B1 RCJMB04_2g17	Uncharacterized protein	9	9	33	34.625	0	138.18	331920000	19	46170000	32324000	41019000	39546000	71252000	33714000
A0A3Q2U1L5;Q5ZJZ9	RCJMB04_14b8	Protein arginine N-methyltransferase 5 (EC 2.1.1.-);Uncharacterized protein	1	1	9.1	14.042	0	9.7744	81793000	6	14498000	9702300	15248000	10465000	10557000	19902000
A0A3Q2U287;A0A3Q2U8F2;A0A3Q2TTU9;A0A3Q2U3K4;A0A3Q2U9E1;A0A3Q2TTN1;A0A3Q2U7A2;A0A3Q2TYH6;A0A3Q3AKX3;A0A3Q2TT43;A0A3Q2TX54;A0A3Q2UAW0;A0A3Q2UFV9;A0A3Q2U343;A0A3Q2U2P6;A0A3Q2TXQ0;A0A3Q2TUE3;A0A3Q2UAE7;A0A3Q2TX27		Uncharacterized protein	6	1	53.5	10.41	0	262.75	687410000	20	258330000	201950000	78162000	73392000	27095000	70727000
A0A3Q2U374;A0A3Q2U289	PRKCSH	Uncharacterized protein	2	2	5.3	39.914	0	32.86	177930000	11	42170000	0	17563000	37440000	28389000	19812000
Q5ZLW0;A0A3Q2U676;Q5ZI39;A0A1D5PE96	LCP1;LCP1 RCJMB04_4k19;PLS3;PLS3 RCJMB04_30j1	Uncharacterized protein	18	18	39.1	69.748	0	323.31	2089800000	70	303980000	216080000	313900000	331030000	248180000	480910000
A0A3Q2U784	FLNA	Small nuclear ribonucleoprotein Sm D2 (Sm-D2) (snRNP core protein D2)	2	2	12.3	16.22	0	11.892	72851000	8	20453000	17085000	15485000	13246000	0	11478000
A0A3Q2U7R8;E1C0Z4	LGALS2	Galectin	1	1	8.6	14.702	0	57.384	371570000	8	42063000	33176000	0	79759000	105900000	0
A0A3Q2U825	RPS28	Uncharacterized protein	9	9	91.3	7.8409	0	207.17	1000800000	54	348290000	168330000	264760000	80270000	30196000	125010000
A0A3Q2UAA5	LOC107051274	Uncharacterized protein	4	4	38.8	12.905	0	32.707	200600000	8	71350000	53791000	21188000	16564000	45004000	0
A0A3Q3AY70;A0A3Q2UCA1	MISP	Uncharacterized protein	16	16	22.5	81.16	0	181.89	214880000	29	26217000	146120000	69075000	12480000	0	25232000
A0A3Q2UCU3;A0A3Q2UH03;A0A3Q2U8X8;A0A3Q2TZA1;A0A3Q2UJK8;A0A3Q2UGD4;A0A3Q2U474;A0A3Q2UFG5;A0A3Q2TYY3;A0A3Q2TXP7;A0A1D5PAQ0;A0A3Q3AF81;A0A3Q2UFX5;A0A3Q3AMX7;A0A3Q2UDB6;A0A3Q2TY60;A0A3Q2UBY5		Uncharacterized protein	6	0	55.4	10.488	0	6.5763	29621000	5	7259900	9812400	4674000	4850700	0	5176000
A0A3Q2UH56;Q9PU47;F1NHA9	PDLIM3;PDLIM3 ALP	PDZ and LIM domain protein 3;PDZ and LIM domain protein 3 (Alpha-actinin-associated LIM protein)	2	2	12.1	34.425	0	15.499	131870000	4	0	31002000	61505000	20684000	0	59739000
Q5ZJD6;Q5F4A3;A0A3Q2UHZ1	ANP32E;ANP32E RCJMB04_1l3;RCJMB04_19c7	Acidic leucine-rich nuclear phosphoprotein 32 family member E;Uncharacterized protein	3	3	25	17.271	0	26.263	102240000	8	22796000	0	9937300	32678000	0	23251000
P53488;F1NRM5;A0A3Q3A3B6;A0A3Q2TYK7	ACTR2;ACTR2 ARP2	Actin-related protein 2;Actin-related protein 2 (Actin-like protein 2) (Actin-like protein ACTL)	5	5	11.9	44.701	0	63.699	167530000	15	10380000	10848000	18560000	62980000	18749000	0
A0A3Q3A7M3;E1BRC1	CD99	Uncharacterized protein	2	2	17.5	18.269	0	50.899	147780000	6	29986000	36992000	22185000	0	21249000	48565000
A0A3Q3AN21;A0A3Q2UGI5;A0A3Q2TZD6;A2N890;A2N888;A0A3Q2TW03;A0A3Q3AV59;A0A3Q2UCM5;A0A3Q2TYZ3;A0A3Q2UFX8;A2N887	VH1	Uncharacterized protein;VH1 protein (Fragment)	6	0	55.4	10.595	0	159.52	274730000	12	67243000	76650000	55366000	37060000	0	66880000
A0A3Q3AUG8	CALU	Calumenin	2	2	14	19.493	0	26.033	112720000	6	42925000	19506000	0	21750000	0	23861000
A0A3Q3B289	-	Chromosome 15 open reading frame 48	3	3	24.4	9.6321	0	40.186	117320000	8	3638700	21074000	35545000	0	43005000	6260900
P28497;A0M8U0	CAPZA2	F-actin-capping protein subunit alpha;F-actin-capping protein subunit alpha-2 (Beta-actinin subunit I) (CapZ 36/32)	4	2	18.5	32.844	0	59.641	176840000	8	32455000	33711000	26058000	17208000	30159000	45348000
P12902;A3RKL2	HMGN5	Nonhistone chromosomal protein HMG-14A;Non-histone chromosomal protein HMG-14A	2	2	25.7	11.357	0	15.874	27172000	5	3847700	2753900	8922000	2905300	7005200	0
P04354;B0LY48	CALB1	Calbindin (Calbindin D28) (D-28K) (Vitamin D-dependent calcium-binding protein, avian-type);Calbindin-D28k	7	7	33.2	30.167	0	309.37	736250000	16	0	34835000	34910000	33246000	342410000	26818000
B5M200	-	Beta-actin (Fragment)	14	2	81.3	10.248	0	32.26	646700000	11	68264000	83236000	267990000	260770000	139750000	28863000
C7G537	COTL1	ADF actin binding protein	6	6	43.7	16.106	0	60.144	305610000	30	64555000	61155000	55471000	56055000	29807000	55646000
D0EKR3;A0A3Q3AT29	PPIA	Peptidyl-prolyl cis-trans isomerase (PPIase) (EC 5.2.1.8);Uncharacterized protein	15	15	95.2	17.81	0	323.31	4530300000	92	917020000	689990000	687280000	905240000	544210000	664930000
D0VX28;F1NHW5	UQCRH	Cytochrome b-c1 complex subunit 6	4	4	51.9	9.04	0	135.73	419390000	21	82583000	151820000	139000000	41698000	0	102680000
D0VX29;A0A1L1RXE9;F1P582	UQCRC2	Mitochondrial ubiquinol-cytochrome-c reductase complex core protein 2 (EC 1.10.2.2);Uncharacterized protein	5	5	14.1	46.631	0	37.463	106500000	10	20060000	33749000	18887000	0	6744200	29806000
Q8UW59;D5M8S2	DJ-1 PARK7;PARK7	DJ-1 (Protein/nucleic acid deglycase DJ-1);Protein/nucleic acid deglycase DJ-1 (EC 3.1.2.-) (EC 3.5.1.-) (EC 3.5.1.124) (Maillard deglycase) (Parkinson disease protein 7 homolog) (Parkinsonism-associated deglycase) (Protein DJ-1) (DJ-1)	11	10	54	19.943	0	125.07	457600000	23	160120000	129200000	66751000	60035000	0	46003000
E1BQN0	NDUFS6	NADH:ubiquinone oxidoreductase subunit S6	5	5	31.1	22.395	0	67.593	179250000	12	12512000	139810000	26744000	13541000	15687000	0
E1BRT9	NDUFA5	Uncharacterized protein	3	3	27.6	13.448	0	78.172	192990000	15	34515000	27614000	17711000	26155000	52529000	20361000
E1BS97	PAK2	Non-specific serine/threonine protein kinase (EC 2.7.11.1)	1	1	3.1	57.545	0	53.949	58763000	5	8118600	18399000	33425000	0	1922300	17259000
E1BSJ2	RPS21	40S ribosomal protein S21	8	8	57.8	9.1183	0	131.71	482600000	32	91719000	82145000	94012000	48093000	41367000	50160000
E1BT93	LOC107057078	Uncharacterized protein	8	8	20.8	56.79	0	144.55	369260000	18	23783000	17926000	0	86363000	89779000	31695000
E1BTG1	RPL12	Uncharacterized protein	6	6	60.6	17.737	0	121.27	459240000	13	261390000	38375000	42780000	25979000	23912000	0
E1BTT8;P00340;A0A1D5NZ01	LDHA	L-lactate dehydrogenase (EC 1.1.1.27);L-lactate dehydrogenase A chain (LDH-A) (EC 1.1.1.27)	4	4	9.6	36.502	0	81.467	467860000	26	49420000	105870000	101950000	59523000	70658000	59942000
E1BVT3	MDH2	Malate dehydrogenase (EC 1.1.1.37)	24	24	61.4	35.655	0	323.31	3976300000	83	382110000	548100000	316190000	438240000	954370000	682530000
E1BX85	GSTO1	Uncharacterized protein	1	1	7.5	27.223	0	11.308	121250000	6	23275000	38627000	0	31569000	10299000	0
E1BXG9	PPID	Uncharacterized protein	1	1	4.3	40.478	0	18.456	73971000	4	0	7686800	6663800	17259000	22105000	0
E1BZ05;O73665;P02542;A0A1D5PG74;A0A1D5PZ52;A0A1D5PNV4	DES	Desmin;Desmin (Fragment);Uncharacterized protein	59	53	72.6	53.512	0	323.31	18718000000	313	3315800000	2405700000	2540200000	5030300000	2146700000	3242300000
E1BZE6;A0A1D5PXH1	HNRNPA3	Uncharacterized protein	14	14	27	39.54	0	323.31	566550000	34	64463000	105720000	119530000	114360000	48186000	119340000
E1C043	COX5A	Cytochrome c oxidase subunit 5A	9	9	42.9	15.968	0	214.11	1412300000	43	329990000	382130000	255230000	168000000	21283000	309530000
E1C0Q5	ACAT1	Uncharacterized protein	10	10	25.2	44.09	0	117.78	534060000	19	97825000	28392000	80485000	99138000	111310000	0
E1C1I6;R4GG24;A0A1L1RUN3	AKR1B1L;AKR1E2	Uncharacterized protein	8	4	29.4	35.955	0	71.64	376240000	17	21556000	107450000	69257000	85333000	65949000	0
E1C2F4	ES1ML2	Uncharacterized protein	9	8	45.1	24.231	0	122.97	821540000	20	187270000	32376000	61216000	267390000	44863000	32765000
E1C2L5	ALYREF	Uncharacterized protein	1	1	4.3	26.695	0	20.043	68087000	7	18218000	13745000	14770000	16865000	6614700	0
E1C3A9;P81021	HDLBP;HDLBP VGL	Vigilin	7	7	7.3	141.6	0	241.05	223280000	13	95644000	44921000	0	31217000	0	25893000
E1C3D2	SEPT2	Septin-2	3	1	10.8	41.638	0	67.218	130300000	7	47816000	0	19334000	33743000	0	23369000
E1C4M0	RPS2	Uncharacterized protein	7	7	21.3	30.673	0	57.025	343520000	13	75721000	40109000	0	59110000	63712000	27642000
E1C4V1	ATP5PF	ATP synthase-coupling factor 6, mitochondrial (ATPase subunit F6)	8	8	58.9	12.36	0	234.64	2215000000	73	457590000	581060000	541240000	194280000	168970000	326720000
E1C516	PROSC PLPBP	Pyridoxal phosphate homeostasis protein (PLP homeostasis protein) (Proline synthase co-transcribed bacterial homolog protein)	2	2	9.6	29.469	0	14.224	55680000	6	8967500	10196000	10674000	5979700	0	15970000
E1C658	ATP5PD	ATP synthase subunit d, mitochondrial	15	15	71.4	18.343	0	212.12	1472900000	67	352880000	687820000	424440000	46622000	34918000	270660000
E1C7M7;F1P510;P30997	CTNNA1;CTNNA2	Catenin alpha-2;Catenin alpha-2 (Alpha N-catenin) (Neural alpha-catenin);Uncharacterized protein	3	3	3.4	100.04	0	53.022	43937000	9	9162500	11661000	8059000	10417000	0	10198000
E1C852;A0A1D5NU14	PDLIM1	Uncharacterized protein	8	8	30	35.66	0	89.307	263060000	24	94062000	51845000	93702000	15814000	0	63250000
E1C8Y9	SRSF3	Uncharacterized protein	4	3	31.1	19.329	0	49.072	223420000	14	44862000	41189000	39972000	60437000	0	58617000
E1C937	AGR2	Uncharacterized protein	2	2	14.5	19.842	0	21.585	398530000	11	65067000	72814000	65473000	70367000	41635000	76874000
E6N1V8;P63247;A0A1I7Q3Y2	GNB2L1;RACK1;RACK1 GNB2L1	Guanine nucleotide-binding protein beta subunit2-like 1;Receptor of activated protein C kinase 1 (Guanine nucleotide-binding protein subunit beta-like protein 12.3) (Receptor for activated C kinase) (Receptor of activated protein kinase C 1) (RACK1);Receptor of-activated protein C kinase 1	7	7	23.3	35.076	0	76.908	230300000	16	13515000	10043000	9424300	28440000	94032000	0
Q5ZMN3;F1N833	PHB2;PHB2 RCJMB04_1i23	Prohibitin-2	4	4	15.6	33.336	0	38.58	175190000	7	0	14572000	22509000	3236800	85168000	0
F1N8Y3;Q4JK63;Q7LZH9	CBR1	20-hydroxysteroid dehydrogenase;Carbonyl reductase (NADPH2) (EC 1.1.1.184) (Fragments);Uncharacterized protein	4	4	10.5	30.326	0	58.17	320970000	14	46295000	56105000	52472000	49858000	65900000	0
F1N9C1;F1NFS8;A0A3Q2U3L5;A0A1D5PS26;A0A1D5PAF0	LOC100857820 NADB-LER1;LOC101747680;LOC107080643;LOC415661 NADB-LER3	NADB-LER1;NADB-LER3;Uncharacterized protein	7	5	35.1	27.874	0	177.86	897730000	30	69334000	231770000	221750000	45328000	75337000	299640000
F1N9Z7;Q5F3M8;Q5F365	OXCT1;RCJMB04_12o19;RCJMB04_32d10	Succinyl-CoA:3-ketoacid-coenzyme A transferase (EC 2.8.3.5);Uncharacterized protein (Fragment)	5	5	11.6	56.173	0	36.824	156270000	10	20864000	15929000	0	31600000	31122000	17926000
F1NAS0	SUGT1	Uncharacterized protein	2	2	7.3	37.212	0	16.986	79834000	7	22936000	27998000	0	0	12401000	17082000
P47826;F1NB66	RPLP0	60S acidic ribosomal protein P0;60S acidic ribosomal protein P0 (60S ribosomal protein L10E)	11	11	33.2	34.285	0	125.64	523120000	24	68893000	49925000	29407000	82636000	115810000	23191000
P79764;F1NBA4	GLRX GRX	Glutaredoxin;Glutaredoxin-1 (Thioltransferase-1) (TTase-1)	2	2	17.8	11.397	0	14.156	128670000	11	10136000	10123000	14165000	16370000	36542000	14533000
F1NBV0;Q5ZJF4	PRDX6;PRDX6 RCJMB04_18k11	Peroxiredoxin-6;Peroxiredoxin-6 (EC 1.11.1.15) (1-Cys peroxiredoxin) (1-Cys PRX) (Acidic calcium-independent phospholipase A2) (aiPLA2) (EC 3.1.1.4) (Non-selenium glutathione peroxidase) (NSGPx)	10	10	45.1	25.076	0	323.31	1011700000	37	277580000	212390000	162900000	92148000	59068000	232410000
P25324;F1NDP5	TST	Sulfurtransferase;Thiosulfate sulfurtransferase (EC 2.8.1.1) (Rhodanese)	3	3	8.3	32.286	0	20.215	79548000	8	19205000	25668000	19532000	9818700	0	11190000
Q5ZKP8;F1NE72;Q8JGU2;A0A1D5PUJ4	KARS;RCJMB04_9m1	Lysine--tRNA ligase (EC 6.1.1.6) (Lysyl-tRNA synthetase);Lysyl-tRNA synthetase (Fragment)	3	3	5.1	67.917	0	31.193	105180000	11	10668000	11000000	16815000	14178000	18309000	22616000
F1NH40	SYNPO2	Uncharacterized protein	14	14	11.8	137.54	0	200.2	389250000	36	108890000	170730000	155510000	22893000	0	28665000
P00356;F1NH87;H9NDQ3;A0A3Q2UM28	GAPDH;GAPDH GAPD;LOC107051217	Glyceraldehyde-3-phosphate dehydrogenase (EC 1.2.1.12);Glyceraldehyde-3-phosphate dehydrogenase (Fragment);Glyceraldehyde-3-phosphate dehydrogenase (GAPDH) (EC 1.2.1.12) (Peptidyl-cysteine S-nitrosylase GAPDH) (EC 2.6.99.-);Uncharacterized protein	16	16	42	35.704	0	323.31	3724300000	77	303900000	307720000	302240000	672410000	1153100000	86562000
F1NH93	RPS20	Uncharacterized protein	5	5	40.3	13.374	0	154.18	559570000	18	212580000	120300000	135150000	51162000	45305000	0
F1NHH1	CSTB	Uncharacterized protein	1	1	22.4	11.159	0	69.042	143950000	7	55488000	32970000	0	24850000	0	27023000
Q5ZLN1;F1NHM9	PGAM1;PGAM1 RCJMB04_5g20	Phosphoglycerate mutase (EC 5.4.2.11) (EC 5.4.2.4);Phosphoglycerate mutase 1 (EC 5.4.2.11) (EC 5.4.2.4) (BPG-dependent PGAM 1)	9	9	38.2	28.898	0	203.4	1184800000	21	154630000	96654000	99460000	232670000	236490000	180000000
F1NIC5	TIMM8A	Uncharacterized protein	7	7	71.3	10.686	0	100.51	271780000	23	34964000	99428000	114520000	7246200	0	91291000
F1NJ08;A0A1L1RXL9;P09654;Q49MC0;Q49MC1;A0A3Q2UFS0;P16053;F1NUT7;A0A1L1RUS3;F1ND22	NEFH;NEFM;VIM;vimentin	Internexin neuronal intermediate filament protein alpha;Neurofilament light;Neurofilament medium polypeptide (NF-M) (160 kDa neurofilament protein) (Neurofilament triplet M protein);Uncharacterized protein;Vimentin;Vimentin (Fragment)	24	20	50	53.215	0	306.62	1646300000	72	422100000	342330000	339500000	239720000	53175000	370890000
F1NJ73;A0A3Q2UBA1;A0A3Q2UBW3	AK2	Adenylate kinase 2, mitochondrial (AK 2) (EC 2.7.4.3) (ATP-AMP transphosphorylase 2) (ATP:AMP phosphotransferase) (Adenylate monophosphate kinase)	4	4	24.2	26.156	0	26.815	98255000	12	14034000	12000000	9742000	25763000	21855000	0
P27463;F1NJC7;A0A1L1RMV7;O93344	ALDH1A1;ALDH1A2;ALDH1A2 RALDH2	Retinal dehydrogenase 1;Retinal dehydrogenase 1 (RALDH 1) (RalDH1) (EC 1.2.1.-) (EC 1.2.1.36) (Aldehyde dehydrogenase, cytosolic);Retinal dehydrogenase 2;Retinal dehydrogenase 2 (RALDH 2) (RalDH2) (EC 1.2.1.36) (Aldehyde dehydrogenase family 1 member A2) (Retinaldehyde-specific dehydrogenase type 2) (RALDH(II))	22	22	38.7	55.809	0	323.31	2145500000	60	52967000	338860000	28943000	394790000	587610000	83343000
Q90662;F1NJM8	SYNM	Synemin;Uncharacterized protein	6	6	5.2	182.19	0	53.281	150280000	11	61033000	21251000	26447000	17383000	31980000	0
F1NK29;Q5ZM14;A0A3Q2TVZ3	SLC9A3R1;SLC9A3R1 NHERF NHERF1 RCJMB04_3g21	Na(+)/H(+) exchange regulatory cofactor NHE-RF;Na(+)/H(+) exchange regulatory cofactor NHE-RF1;Na(+)/H(+) exchange regulatory cofactor NHE-RF1 (NHERF-1) (Ezrin-radixin-moesin-binding phosphoprotein 50) (EBP50) (Regulatory cofactor of Na(+)/H(+) exchanger) (Sodium-hydrogen exchanger regulatory factor 1) (Solute carrier family 9 isoform A3 regulatory factor 1)	13	13	42.9	35.881	0	126.66	643300000	38	94595000	337600000	214590000	27826000	44790000	90279000
F1NK96;Q5F472	PDIA6;RCJMB04_2j3	Uncharacterized protein;Uncharacterized protein (Fragment)	8	8	21.5	48.787	0	165.78	379960000	18	56110000	25270000	23705000	95050000	81030000	0
F1NLT8	ARHGDIB	Uncharacterized protein	1	1	10.5	22.886	0	55.39	118610000	6	16150000	43946000	17421000	9508500	0	51735000
Q5ZLB5;F1NLV4;Q5ZL15	GNB1;RCJMB04_6n13;RCJMB04_8d24	Uncharacterized protein	4	4	16.2	37.304	0	137.13	422340000	10	75156000	70411000	55362000	47848000	89180000	45172000
P08288;F1NME1	HIST1H111L	Histone H1.11R;Uncharacterized protein	11	1	32.9	21.803	0	14.906	66998000	5	13212000	0	12543000	14126000	2861400	22842000
F1NMY1;Q5F3W6;A0A3Q2U4C6	YWHAG;YWHAG RCJMB04_5e12	14-3-3 protein gamma	8	3	23.5	28.302	0	210.25	213040000	12	38501000	72157000	47847000	32778000	8215500	45811000
F1NPJ2;P09987	-	Histone H1;Uncharacterized protein	11	1	23.3	31.875	0	18.303	97819000	4	29013000	0	17658000	24668000	0	15752000
F1NQ53	SRP19	Uncharacterized protein	2	2	9	16.099	0	60.695	196580000	5	55510000	22071000	19530000	30776000	27848000	20722000
P51417;F1NQG5	RPL15	60S ribosomal protein L15 (L10) (Fragment);Ribosomal protein L15	2	2	15.2	19.305	0	11.922	104800000	5	16284000	4445600	4979200	0	47613000	5780900
F1NQW8;Q5ZML3	SRSF1;SRSF1 SFRS1 RCJMB04_1l5	Serine/arginine-rich splicing factor 1 (Splicing factor, arginine/serine-rich 1);Serine/arginine-rich-splicing factor 1	12	12	45.2	27.791	0	109.49	704670000	45	117540000	115290000	94627000	113510000	68993000	158800000
F1NSC1	ATP5F1	ATP synthase peripheral stalk-membrane subunit b	4	4	10.1	51.109	0	103.51	101730000	8	0	10615000	7864100	33153000	17057000	0
F1NT28	PPA1	Uncharacterized protein	5	5	20.7	32.637	0	48.234	190290000	10	21676000	75098000	28432000	43994000	12742000	17028000
P00504;F1NTM7	GOT1	Aspartate aminotransferase (EC 2.6.1.1);Aspartate aminotransferase, cytoplasmic (cAspAT) (EC 2.6.1.1) (EC 2.6.1.3) (Cysteine aminotransferase, cytoplasmic) (Cysteine transaminase, cytoplasmic) (cCAT) (Glutamate oxaloacetate transaminase 1) (Transaminase A)	7	7	20.9	45.935	0	154.41	332320000	14	55032000	39854000	34879000	58914000	61271000	0
P51903;F1NU17	PGK	Phosphoglycerate kinase (EC 2.7.2.3)	9	9	28.5	44.716	0	80.548	339830000	22	56378000	38997000	37494000	88737000	0	102340000
F1NVH2;P80585;A0A3Q3AUZ6	TBCA	Tubulin-specific chaperone A;Tubulin-specific chaperone A (TCP1-chaperonin cofactor A) (Tubulin-folding cofactor A) (CFA)	7	7	56.5	12.707	0	136.89	443300000	17	64070000	196060000	148150000	22029000	20598000	100310000
F1NWG2	CTSC	Uncharacterized protein	4	4	7	59.406	0	45.212	171940000	10	67009000	25479000	42024000	25457000	0	39451000
Q5ZJ54;F1NWH9	CCT6 RCJMB04_20k5;CCT6A	T-complex protein 1 subunit zeta (TCP-1-zeta) (CCT-zeta);Uncharacterized protein	5	5	13.4	57.644	0	86.23	198760000	15	33618000	21398000	24792000	18602000	33392000	29117000
F1NWX7	SEC61B	Protein transport protein Sec61 subunit beta	3	3	25	10.014	0	155.35	592830000	18	116480000	41673000	43499000	70469000	188390000	13180000
F1NXR0;P70079	CKMT1;CKMT1A	Creatine kinase U-type, mitochondrial (EC 2.7.3.2) (Acidic-type mitochondrial creatine kinase) (Mia-CK) (Ubiquitous mitochondrial creatine kinase) (U-MtCK);Uncharacterized protein	8	8	27.8	47.115	0	158.31	525120000	16	29800000	57096000	63028000	38243000	132170000	114080000
F1NY09	C1H11ORF54	Uncharacterized protein	5	5	23.1	34.679	0	52.038	200600000	16	44976000	64382000	27513000	44631000	0	50003000
F1NYA9;Q5ZHY1;Q9YGQ1	EEF1B;EEF1B2;RCJMB04_32c11	Elongation factor 1-beta (EF-1-beta);Uncharacterized protein	6	5	30.8	24.718	0	92.047	502020000	25	132520000	138320000	52492000	38990000	59522000	116020000
F1NYB1;P09206;P09207;CON__ENSEMBL:ENSBTAP00000025008	TUBB4B	Tubulin beta chain;Tubulin beta-3 chain (Beta-tubulin class-IV);Tubulin beta-6 chain (Beta-tubulin class-VI)	12	4	34.8	49.86	0	323.31	3245900000	65	385940000	264950000	66677000	446300000	601600000	750620000
F1NYY0;P12003;Q6LDD0	VCL;VCL VINC1;vinculin	Vinculin;Vinculin (Fragment);Vinculin (Metavinculin)	19	19	17.7	124.56	0	241.72	1050400000	47	164600000	179310000	154420000	235830000	71439000	137940000
F1NYZ7	CLIC4	Uncharacterized protein	1	1	4	28.521	0	6.7496	97323000	4	12488000	13654000	0	7027000	33921000	0
F1NZ30;P05122;A0A1L1RT82	CKB	Creatine kinase B-type;Creatine kinase B-type (EC 2.7.3.2) (B-CK) (Creatine kinase B chain) (Creatine phosphokinase M-type) (CPK-B)	14	14	45.4	42.87	0	323.31	5014800000	68	854310000	1625300000	1128600000	355130000	292670000	1394700000
Q5ZM98;F1NZ86	HSPA9;HSPA9 RCJMB04_2m8	Stress-70 protein, mitochondrial;Stress-70 protein, mitochondrial (75 kDa glucose-regulated protein) (GRP-75) (Heat shock 70 kDa protein 9)	11	11	18.1	73.191	0	135.14	500790000	23	67315000	37935000	25215000	74772000	92372000	115430000
Q5ZKQ9;F1NZD3	RBMX;RBMX RCJMB04_9j22	RNA binding motif protein, X-linked;Uncharacterized protein	1	1	5.5	41.451	0	16.697	128520000	5	27441000	21112000	36403000	17945000	0	42045000
F1P0C0;P12274	HMG14;HMGN1	Non-histone chromosomal protein HMG-14B;Uncharacterized protein	2	2	17.2	10.511	0	26.735	105010000	8	21335000	14756000	20550000	11554000	20219000	19396000
F1P0X7;A0A1L1RQM6;A0A3Q3ALS7	CASP1	Uncharacterized protein	5	5	9.4	44.706	0	44.755	112720000	15	16939000	23620000	17444000	13483000	33637000	22772000
Q5ZKP6;F1P2A6	ADA;ADA RCJMB04_9m8	Adenosine deaminase;Adenosine deaminase (EC 3.5.4.4) (Adenosine aminohydrolase)	7	7	29.1	40.678	0	127.46	704910000	16	65437000	88957000	25358000	165890000	124900000	0
F1P2P9;Q5ZMT0;Q6PTW9	YWHAE;YWHAE RCJMB04_1e8	14-3-3 epsilon (Fragment);14-3-3 protein epsilon;14-3-3 protein epsilon (14-3-3E)	8	6	29.8	29.174	0	170.5	729170000	23	143550000	178730000	82365000	63742000	0	238830000
F1P3P3;Q5ZMT1	ARHGDIA;RCJMB04_1d23	Uncharacterized protein	5	5	34.8	23.262	0	158.4	1176700000	23	148880000	223990000	166150000	100720000	196150000	224520000
F1P463;Q5ZLV5;A0A1L1RIP9	RCJMB04_4l9	Carnosine dipeptidase 2;Uncharacterized protein	8	8	15.4	53.064	0	146.66	631640000	25	43224000	101780000	58418000	64083000	163950000	78935000
P63270;F1P476;P08023;A0A3Q3AWV3;A0A1D5NV17;A0A3Q3A5C8;Q90736;C3VQ53;E1BXV2	ACT85CL;ACTA2;ACTBL2L;ACTG2;ACTG2 ACTA3 ACTSG	Actin, aortic smooth muscle;Actin, aortic smooth muscle (Alpha-actin) [Cleaved into: Actin, aortic smooth muscle, intermediate form];Actin, gamma-enteric smooth muscle;Actin, gamma-enteric smooth muscle (Alpha-actin-3) (Gamma-2-actin) (Smooth muscle gamma-actin) [Cleaved into: Actin, gamma-enteric smooth muscle, intermediate form];Beta-actin (Fragment);Uncharacterized protein	35	1	54.8	41.876	0	25.976	634060000	9	81084000	85415000	64913000	201070000	26458000	52361000
F1P4H4;Q5ZIM7	RCJMB04_24o2;TXNDC5	Uncharacterized protein	8	8	25.6	46.422	0	71.088	377330000	18	53254000	0	8292300	167250000	29504000	8420900
F1P593;Q00649	HSPB1	Heat shock protein beta-1 (HspB1) (25 kDa IAP) (Actin polymerization inhibitor) (Heat shock 25 kDa protein) (HSP 25) (Heat shock 27 kDa protein) (HSP 27);Heat shock protein family B (small) member 1	15	15	90.7	21.826	0	264.14	2502100000	86	465890000	702180000	516730000	409590000	21316000	556980000
F2Z4K7;A0A1D5PY92	RPS3A	40S ribosomal protein S3a	7	7	41.3	29.867	0	82.681	234260000	13	45608000	43852000	24708000	21723000	56587000	0
Q9W7I5;F2Z4M0;A0A3Q3AWH1;Q9I8G9;A0A1I7Q426	RBBP4;RBBP4 RBAP48;RBBP7;RBBP7 RBAP46	Histone-binding protein RBBP4;Histone-binding protein RBBP4 (Chromatin assembly factor 1 subunit C) (CAF-1 subunit C) (Chromatin assembly factor I p48 subunit) (CAF-I 48 kDa subunit) (CAF-I p48) (chCAF-1 p48) (Retinoblastoma-binding protein 4) (RBBP-4) (Retinoblastoma-binding protein p48);Histone-binding protein RBBP7;Histone-binding protein RBBP7 (Retinoblastoma-binding protein 7) (RBBP-7) (Reti…	4	4	11.8	47.606	0	58.79	184170000	11	38880000	23621000	24578000	39017000	22716000	31034000
F6T197	VDAC2	Uncharacterized protein	9	1	40.2	31.496	0	253.67	616200000	16	0	48330000	29086000	130000000	85021000	145490000
Q9PTD6;P47838;F7BYQ2	RPS6	40S ribosomal protein S6;Ribosomal protein S6 (Fragment)	7	7	30.4	28.423	0	90.172	228050000	13	29440000	14314000	10098000	35137000	54252000	24835000
O13265;Q01841;E1BY44	TGL2	Protein-glutamine gamma-glutamyltransferase 2 (EC 2.3.2.13) (Tissue transglutaminase) (Transglutaminase C) (TG(C)) (TGC) (TGase C) (Transglutaminase-2) (TGase-2);Tissue transglutaminase (EC 2.3.2.13);Transglutaminase 2	4	4	9.4	77.885	0	79.961	427360000	10	30006000	40646000	51817000	69231000	57444000	91149000
O42403	ARBP	Attachment region binding protein (Fragment)	1	1	3.8	33.64	0	52.681	157440000	7	44357000	47783000	70340000	8168800	0	28452000
O57476;A0A3Q2UCH4;Q90642	cdc37;CDC37	Cell division cycle 37;Cell division cycle control protein 37;Hsp90 co-chaperone Cdc37 (Hsp90 chaperone protein kinase-targeting subunit) (p50Cdc37)	3	3	15.8	45.608	0	47.561	116770000	8	20370000	12654000	0	19536000	24250000	18598000
O57535;A0A1I7Q438;F1N910;R4GM98;A0A3Q2U5Z0	NME1;NME2;NME3	Nucleoside diphosphate kinase (EC 2.7.4.6);Nucleoside diphosphate kinase (NDK) (NDP kinase) (EC 2.7.4.6);Uncharacterized protein	8	8	52.3	17.288	0	164.8	980820000	40	171800000	88167000	81960000	246110000	157010000	89142000
R4GJW8;P62149;O93410;F2Z4K8;A0A1D5P2H5;A0A3Q3AZM2;P05419;F1P596;P02597;P02588	CALM;CALM CAM RCJMB04_24e7;CALM1;CALML3;CCM1;TNNC2	Calmodulin;Calmodulin (CaM);Calmodulin 2;Calmodulin, striated muscle;Neo-calmodulin (NeoCaM) (Fragment);Troponin C, skeletal muscle;Uncharacterized protein	9	9	45.6	16.837	0	323.31	3479500000	50	177080000	510480000	462010000	736810000	523540000	857240000
O93510	GSN	Gelsolin (Actin-depolymerizing factor) (ADF) (Brevin) (Homogenin)	8	1	13.8	85.831	0	109.93	387020000	24	68618000	23997000	5361900	114500000	18629000	99648000
P00940	TPI1	Triosephosphate isomerase (TIM) (EC 5.3.1.1) (Methylglyoxal synthase) (EC 4.2.3.3) (Triose-phosphate isomerase)	20	20	79.4	26.62	0	323.31	2311300000	84	204840000	175380000	125780000	540570000	480920000	248270000
P01994	HBAA	Hemoglobin subunit alpha-A (Alpha-A-globin) (Hemoglobin alpha-A chain)	8	8	63.4	15.429	0	323.31	3997400000	56	801650000	563130000	907260000	920060000	227170000	178000000
P02001	HBAD	Hemoglobin subunit alpha-D (Alpha-D-globin) (Hemoglobin alpha-D chain)	10	10	58.9	15.695	0	253.14	2119700000	51	386710000	416480000	692770000	314150000	22378000	367510000
P02112;Q90864;Q90750;Q90735;P02128;P02127;A0A1D5P4A2	HBB;HBE;HBE1	Beta-globin protein (Fragment);Beta-H globin;Beta-H globin gene 5'flanking region (Fragment);Hemoglobin subunit beta (Beta-globin) (Hemoglobin beta chain);Hemoglobin subunit epsilon;Hemoglobin subunit epsilon (Epsilon-globin) (Hemoglobin epsilon chain);Hemoglobin subunit rho (Hemoglobin rho chain) (Rho-globin)	8	8	34.7	16.466	0	148.86	1081000000	28	145700000	60489000	135730000	167770000	220020000	162110000
Q92069;P35062;P02263;P70082;Q788R3;Q92064;R4GJP9;Q788R4	H2A2BL;H2A-IX;H2A-VI H2A-VII H2A-VIII	Histone H2A;Histone H2A (Fragment);Histone H2A.J (H2a/j) (Histone H2A-IX);Histone H2A-III;Histone H2A-IV	14	7	57.4	13.94	0	265.74	5356300000	81	1323200000	441120000	710390000	418320000	1380700000	204850000
P02467	COL1A2	Collagen alpha-2(I) chain (Alpha-2 type I collagen)	2	2	1.1	128.99	0	23.319	80730000	10	11502000	7368200	7096900	25519000	0	11803000
P02607;A0A1L1RLN6;A0A1D5PEM4;A0A3Q2U5H1;P09540;F1NJ37	MYL6	Myosin light chain 6;Myosin light chain, embryonic (L23);Myosin light polypeptide 6 (G2 catalytic) (LC17-GI) (LC17-NM) (Myosin light chain alkali smooth-muscle/non-muscle isoforms);Uncharacterized protein	11	11	72.8	16.987	0	323.31	3273000000	77	578660000	556750000	471520000	669230000	223390000	604160000
P02612	-	Myosin regulatory light chain 2, smooth muscle major isoform (MLC-2) (DTNB) (G1) (Isoform L20-A)	9	5	48.8	19.845	0	306.97	2397000000	71	420340000	418110000	343500000	299530000	200970000	502170000
P07341;B4Z858	ALDOB	Fructose-bisphosphate aldolase (EC 4.1.2.13) (Fragment);Fructose-bisphosphate aldolase B (EC 4.1.2.13) (Liver-type aldolase)	17	17	47	39.295	0	323.31	1868200000	53	121420000	525710000	82770000	245130000	400930000	275970000
P07583	CG-1B	Beta-galactoside-binding lectin (14 kDa lectin) (C-14) (Galectin CG-1B)	2	2	15.6	15.063	0	152.36	244510000	10	88628000	61427000	0	58778000	0	46292000
P07630	CA2	Carbonic anhydrase 2 (EC 4.2.1.1) (Carbonate dehydratase II) (Carbonic anhydrase II) (CA-II)	1	1	10	29.007	0	26.809	130930000	5	0	26290000	16465000	17491000	46404000	0
P08250	APOA1	Apolipoprotein A-I (Apo-AI) (ApoA-I) (Apolipoprotein A1) [Cleaved into: Proapolipoprotein A-I (ProapoA-I)]	17	17	53.8	30.68	0	177.18	947480000	49	120220000	182510000	132650000	117170000	235790000	133470000
P08284	-	Histone H1.01	11	1	32.4	22.044	0	178.58	838850000	30	101930000	40360000	73682000	158160000	194450000	63726000
P08286	-	Histone H1.10 (Methylated DNA-binding protein 2-H1) (MDBP-2-H1)	11	1	32.3	22.003	0	18.309	99396000	6	28911000	18711000	16851000	18707000	6436400	7224000
P08629	TXN	Thioredoxin (Trx)	5	5	27.6	11.7	0	119.61	900470000	17	48293000	31432000	8762400	45234000	454370000	0
P09244;P32882;P09203;G1K338;P09652;F1NMU4;A0A1D5PEI5;A0A1D5P2C3	TUBB2A	Tubulin beta chain;Tubulin beta class I;Tubulin beta-1 chain (Beta-tubulin class-I);Tubulin beta-2 chain (Beta-tubulin class-II);Tubulin beta-4 chain (Beta-tubulin class-III);Tubulin beta-7 chain (Tubulin beta 4')	12	5	38.1	49.67	0	132.52	1073900000	26	186550000	101600000	77507000	127000000	183760000	273630000
Q9PSW9;P0C1H4;P0C1H3;P0C1H5;A0A3Q2UDI2;Q90860;A0A1D5PY49;Q90859	H2B-I;H2B-II;H2B-III;H2B-IV;H2B-V;H2B-VI;H2B-VII;H2B-VIII;HIST1H2B5L;LOC426037	Histone H2B;Histone H2B 1/2/3/4/6 (H2B I) (H2B II) (H2B III) (H2B IV) (H2B VI);Histone H2B 5 (H2B V);Histone H2B 7 (H2B VII);Histone H2B 8 (H2B VIII);Uncharacterized protein (Fragment)	14	14	81.7	13.964	0	323.31	15718000000	137	2399300000	4361100000	4036100000	1568000000	2181400000	2061900000
P0CB50	PRDX1	Peroxiredoxin-1 (EC 1.11.1.15)	10	2	38.2	22.314	0	103.22	1480800000	22	157100000	97462000	54952000	249890000	327930000	250220000
P0DMQ6	SORD	Sorbitol dehydrogenase (EC 1.1.1.14) (L-iditol 2-dehydrogenase)	2	2	9.9	38.144	0	59.087	177280000	7	22402000	75295000	0	26179000	0	69377000
P10587;A0A1D5P287;Q7LZ83;Q7LZL1;Q9PTY2;A0A1D5P603;A0A1D5NYC2;R4GIG1;P02565;Q9DGM4;F1P3X1;A0A1D5P525;Q8JG72;Q9DGM5;A0A1D5NVW6	MYH11;MYH1B;MYH1B MYH3;MYH1C;MYH1D;MYH1E;MYH1F;MYH1G;N101	Fast myosin heavy chain HCII;Fast myosin heavy chain isoform 2;Fast myosin heavy chain isoform 3;Myosin heavy chain 11;Myosin heavy chain, cardiac muscle (Fragments);Myosin heavy chain, smooth muscle (Fragments);Myosin-11 (Myosin heavy chain 11) (Myosin heavy chain, gizzard smooth muscle);Myosin-1B;Myosin-1B (Myosin heavy chain 1B, skeletal muscle) (Myosin heavy chain 3) (Myosin-3) (Myosin heavy …	106	96	42.2	228.79	0	323.31	17837000000	396	1995500000	1072300000	1147700000	4666000000	2728600000	2512000000
P12957	CALD1 CAD	Caldesmon (CDM)	32	4	33.5	88.746	0	323.31	5966100000	203	1400500000	1490400000	1723900000	821620000	227190000	939310000
P13127;Q5ZLP3	CAPZA1;RCJMB04_5f9	F-actin-capping protein subunit alpha (Fragment);F-actin-capping protein subunit alpha-1 (Beta-actinin subunit I) (CapZ 36/32)	5	3	27.6	32.959	0	80.027	351980000	14	69210000	87107000	24988000	22312000	44148000	99200000
P13648;A0A3Q2UCS4	LMNA	Lamin A/C;Lamin-A	24	22	40.8	73.164	0	323.31	1501400000	72	261850000	262580000	195400000	371460000	154180000	235070000
P13731	SERPINH1 HSP47	Serpin H1 (47 kDa heat shock protein) (Collagen-binding protein) (Colligin)	4	4	7.7	45.682	0	33.441	129510000	11	21242000	23393000	20593000	14688000	0	19481000
P14731;F1NAM2	LMNB1	Lamin B1;Lamin-B1	5	4	7.7	66.529	0	84.22	192680000	11	51259000	34252000	43450000	28950000	0	46863000
P14732;A0A3Q2U596;F1NP51	LMNB2	Lamin B2;Lamin-B2	15	14	31.7	67.94	0	271.76	435380000	30	119530000	13373000	10346000	60147000	120990000	18350000
P17153;A0A1D5PQU4;Q7LZ78	ANXA5;ANXA5 ANX5	Annexin;Annexin A5 (Anchorin CII) (Annexin V) (Annexin-5) (Calphobindin I) (CBP-I) (Endonexin II) (Lipocortin V) (Placental anticoagulant protein I) (PAP-I) (Thromboplastin inhibitor) (Vascular anticoagulant-alpha) (VAC-alpha);Calcimedin, 32K (Fragments)	9	9	29.9	36.198	0	58.682	266050000	13	39817000	11702000	0	35408000	0	36864000
Z4YJB8;P18359	DSTN;DSTN DSN RCJMB04_5f14	Destrin;Destrin (Actin-depolymerizing factor) (ADF)	8	8	49.1	18.531	0	323.31	2790800000	53	263620000	238850000	231910000	641030000	561150000	599580000
P18660	RPLP1	60S acidic ribosomal protein P1	2	2	52.6	11.477	0	38.578	433180000	10	82891000	61203000	66966000	82775000	36252000	108630000
P19966	TAGLN	Transgelin (Smooth muscle protein 22-alpha) (SM22-alpha)	15	15	61	22.314	0	323.31	8100300000	126	689150000	753650000	834690000	2081400000	1530400000	1251500000
P20763;R9PXM5	-	Ig lambda chain C region;Uncharacterized protein	3	3	33	11.361	0	45.478	643080000	30	90122000	67313000	57695000	27301000	64109000	48093000
P24479	S100A11	Protein S100-A11 (Calgizzarin) (S100 calcium-binding protein A11)	3	3	32.7	11.413	0	42.093	120770000	12	26124000	21040000	33258000	23023000	0	18140000
P26932;A0A3Q2U3Y3	CNN1	Calponin;Calponin-1 (Calponin, smooth muscle)	29	28	88.7	32.36	0	323.31	4104900000	123	685950000	438370000	437280000	1016200000	399800000	500450000
P47836	RPS4	40S ribosomal protein S4	6	6	25.5	29.594	0	208.27	231560000	16	51675000	13143000	23827000	44302000	51826000	0
P51890	LUM LDC	Lumican (Keratan sulfate proteoglycan lumican) (KSPG lumican)	3	3	7	38.642	0	20.659	134910000	9	27963000	24276000	32637000	25956000	0	36773000
P60706;P53478;A0A1L1RPY3;Q0QWA1;A9YXX3;A9YXX2;G8HUH5;G4WW42	ACTB;Bact	Actin, cytoplasmic 1;Actin, cytoplasmic 1 (Beta-actin) [Cleaved into: Actin, cytoplasmic 1, N-terminally processed];Actin, cytoplasmic type 5;Beta-actin (Fragment)	39	3	73.3	41.736	0	323.31	100040000000	333	8722100000	10177000000	10096000000	16353000000	23717000000	8797700000
P62801;P70081;Q6B834	H4-I;H4-II;H4-III;H4-IV;H4-V;H4-VI;H4-VII;H4-VIII	Histone H4;Histone H4 (Fragment);Histone H4 type VIII	8	8	53.4	11.367	0	105.66	792520000	25	18133000	0	11459000	68762000	393230000	19778000
P67883;A0A1D5PNW0	RPL30	60S ribosomal protein L30	5	5	48.7	12.814	0	102.3	264160000	9	54193000	0	29962000	9079500	102040000	0
P67966	CSRP1 CSRP	Cysteine and glycine-rich protein 1 (Cysteine-rich protein 1) (CRP) (CRP1)	16	16	70.8	20.385	0	221.85	1375600000	49	266190000	347910000	395970000	318900000	33246000	224470000
P68034;P68139;A0A1L1RU07;A0A1L1RPH2;A0A1D5PK53	ACTA1;ACTA1 ACTA;ACTC1;ACTC1 ACTC	Actin, alpha cardiac muscle 1;Actin, alpha cardiac muscle 1 (Alpha-cardiac actin) [Cleaved into: Actin, alpha cardiac muscle 1, intermediate form];Actin, alpha skeletal muscle;Actin, alpha skeletal muscle (Alpha-actin-1) [Cleaved into: Actin, alpha skeletal muscle, intermediate form]	36	1	54.6	42.019	0	323.31	4656100000	84	597140000	808990000	593930000	837890000	404570000	695720000
P84173;D5M8S3	PHB	Prohibitin;Prohibitin transcript variant 2	13	13	52.9	29.896	0	175.65	531880000	27	44004000	143120000	40882000	47196000	76877000	145720000
P84175;A0A1I7Q419;A0A1D5PNC6	RPS12	40S ribosomal protein S12	7	7	54.5	14.545	0	50.718	407950000	20	113680000	62040000	90926000	42998000	51533000	38999000
Q05705	BRT-2	Beta-tropomyosin	25	6	60.1	28.672	0	151.76	375540000	27	88603000	70775000	81556000	69936000	11729000	72669000
Q08392;P26697;F1NQS2;Q08393	GSTAL3	Glutathione S-transferase (EC 2.5.1.18) (Class-alpha);Glutathione S-transferase (EC 2.5.1.18) (GST class-alpha);Glutathione S-transferase 3 (EC 2.5.1.18) (GST class-alpha) (GST-CL3);Uncharacterized protein	15	10	58.4	25.298	0	276.35	1556200000	69	74083000	378580000	91983000	199410000	438420000	129960000
Q09121	EIF5A1 RCJMB04_6a12	Eukaryotic translation initiation factor 5A-1 (eIF-5A-1) (eIF-5A1) (Eukaryotic initiation factor 5A isoform 1) (eIF-5A) (eIF-4D)	1	1	8.3	15.889	0	11.507	651790000	6	0	8299500	10286000	156580000	230200000	0
Q0GFE9	TMSB15B	Thymosin beta	5	5	82.2	5.2449	0	150.43	2154200000	44	440140000	506590000	756650000	288700000	227180000	227370000
Q2I811;A0A165FXB4	GNLY	Nk-lysin;NK-lysin	6	6	33.6	15.231	0	66.851	411740000	21	68303000	185680000	218510000	0	38647000	55116000
Q5F3C9	SH3BGRL RCJMB04_21c16	SH3 domain-binding glutamic acid-rich-like protein	6	6	65.8	12.795	0	113.53	667320000	21	89650000	232090000	307830000	78934000	0	144360000
Q5F3D2	HNRNPH3 RCJMB04_21b18	Uncharacterized protein	7	5	29.5	36.656	0	90.525	132340000	18	16328000	18675000	44647000	37170000	13987000	8567000
Q5F3Y0;A0A3Q2UDX1;F1NMZ9;Q805A6	LSP1;LSP1 RCJMB04_4h16	Lymphocyte-specific protein 1;Uncharacterized protein	8	8	33.2	41.577	0	171.8	168080000	22	42387000	32931000	93685000	24256000	0	17184000
Q5F3Z3	UBE2V2 RCJMB04_4b12	Ubiquitin-conjugating enzyme E2 variant 2	1	1	6.2	16.305	0	7.3396	64499000	3	0	12742000	10282000	16437000	13941000	0
Q5F424	CCT2 RCJMB04_3m3	Uncharacterized protein	7	7	18.1	57.431	0	125.42	622510000	25	92841000	96234000	149120000	72190000	65862000	166060000
Q5F464;A0A3Q2UP66	LPP;LPP RCJMB04_2l20	Lipoma-preferred partner homolog	11	9	27.3	65.139	0	159.31	536970000	41	100930000	101090000	143020000	129770000	25794000	62564000
Q5ZHR7;A0A3Q2UEA7;A0A3Q2TVE4;A0A3Q2U5N2	CLTA;CLTA RCJMB04_33p3	Clathrin light chain	9	7	38.6	23.76	0	122.13	245570000	23	83694000	85201000	34671000	6694900	11996000	51710000
Q5ZHW8	RPS14 RCJMB04_32i2	Uncharacterized protein	5	5	21.9	16.273	0	56.106	90522000	14	62146000	8665000	6433600	2842800	6023300	0
Q5ZIK9	COPE RCJMB04_25f12	Coatomer subunit epsilon (Epsilon-coat protein) (Epsilon-COP)	3	3	12.7	34.369	0	19.727	43265000	8	10639000	4563800	7352000	8212300	0	1667100
Q5ZIV9;A0A1D5PBC3;A0A1I7Q413	SCIN;SCIN RCJMB04_23d8	Adseverin;Adseverin (Scinderin)	5	5	9.2	80.532	0	62.034	154770000	11	29678000	15730000	18589000	31686000	30945000	0
Q5ZKC9;A0A1L1RRT9;A0A1L1RSI2;A0A1D5P8V3;R4GF89;A0A1L1S0W4;Q6PVY9	SFN;YWHAZ;YWHAZ RCJMB04_11l21	14-3-3 protein zeta;14-3-3 sigma (Fragment);Uncharacterized protein	10	6	33.5	27.775	0	323.31	2325100000	52	447010000	366720000	442770000	378860000	246860000	466950000
Q5ZKE7	CMPK CMPK1 RCJMB04_11f2	UMP-CMP kinase (EC 2.7.4.14) (Deoxycytidylate kinase) (CK) (dCMP kinase) (Nucleoside-diphosphate kinase) (EC 2.7.4.6) (Uridine monophosphate/cytidine monophosphate kinase) (UMP/CMP kinase) (UMP/CMPK)	5	5	32.7	22.172	0	64.263	225740000	14	47377000	35073000	27400000	49227000	25342000	0
Q5ZKJ2	YWHAH RCJMB04_10g10	Uncharacterized protein	7	2	22.7	28.342	0	88.92	102300000	9	20799000	30620000	25111000	24219000	0	10640000
Q5ZKS0	MARCKSL1 RCJMB04_9h20	Uncharacterized protein	2	2	20.7	21.218	0	43.707	118950000	10	21805000	18982000	43724000	13602000	0	42199000
Q5ZL72	HSPD1 HSP60 RCJMB04_7g5	60 kDa heat shock protein, mitochondrial (EC 5.6.1.7) (60 kDa chaperonin) (Chaperonin 60) (CPN60) (Heat shock protein 60) (HSP-60) (Hsp60)	25	25	37.9	60.972	0	323.31	3339200000	130	582410000	482460000	391130000	752920000	492000000	587040000
Q5ZL80	HNRNPM RCJMB04_7e17	Uncharacterized protein	10	10	16.8	76.022	0	276.35	862600000	44	207910000	145370000	125080000	93432000	73711000	244660000
Q5ZLB3;A0A1D5P5G1	HNRNPA1;HNRNPA1 RCJMB04_6o1	Uncharacterized protein	6	6	18.5	38.166	0	64.038	82844000	16	17089000	15657000	13564000	27058000	0	19492000
Q5ZLG7;Q8AYM3	avANT;SLC25A6 RCJMB04_6e4	ATP/ADP antiporter;Uncharacterized protein	9	4	27.9	32.748	0	166.07	319340000	16	10012000	26594000	15928000	5539900	157500000	11580000
Q5ZLI2	PSMA3 RCJMB04_6b22	Proteasome subunit alpha type (EC 3.4.25.1)	3	3	14.9	28.481	0	87.608	66478000	9	10873000	9428400	12212000	0	6234900	15851000
Q5ZLQ6	YWHAB RCJMB04_5d11	14-3-3 protein beta/alpha	7	2	23	27.907	0	82.436	458260000	24	78998000	80580000	66708000	71775000	36501000	121960000
Q5ZLW8;A0A1D5PL36	ACAA2;RCJMB04_4j7	Uncharacterized protein	4	4	10.1	41.684	0	28.928	92158000	11	17911000	21829000	0	10191000	12323000	18871000
Q5ZLY8	ARPP19 RCJMB04_4f12	cAMP-regulated phosphoprotein 19 (ARPP-19)	2	2	22.3	12.349	0	21.808	65745000	6	17099000	13169000	21657000	9824100	0	14532000
Q5ZM32	DLD RCJMB04_3f8	Dihydrolipoyl dehydrogenase (EC 1.8.1.4)	2	2	4.5	53.974	0	18.938	152310000	9	32052000	38585000	32699000	42189000	0	41111000
Q5ZMC0	EDF1 RCJMB04_2j2	Endothelial differentiation-related factor 1 homolog (EDF-1)	1	1	8.1	16.363	0	64.576	80760000	5	30015000	23043000	18176000	0	5778000	15380000
Q5ZMD1;Q5ZM05;A0A1D5PIL5	RCJMB04_3p21;YWHAQ;YWHAQ RCJMB04_2i3	14-3-3 protein theta;Uncharacterized protein (Fragment)	8	5	27.8	27.782	0	246.81	900730000	20	165320000	166960000	110060000	119390000	56789000	296380000
Q5ZMM4;A0A1D5PPU9;A0A1L1RX38;Q5ZL24	CAT;RCJMB04_1j22;RCJMB04_8c7	Catalase (EC 1.11.1.6);Uncharacterized protein	9	9	17.9	60.031	0	159.58	331800000	25	26145000	73402000	18828000	54262000	74947000	32948000
Q5ZMQ2;A0A1D5P5D1;Q5ZLX9	ACTC2L;ACTG1 RCJMB04_1h13;RCJMB04_4h19	Actin, cytoplasmic 2 (Gamma-actin) [Cleaved into: Actin, cytoplasmic 2, N-terminally processed];Uncharacterized protein	37	1	73.1	41.792	0	156.52	2718900000	18	134880000	357780000	471700000	114970000	48027000	449800000
Q5ZMV0	HCLS1 RCJMB04_1b22	Uncharacterized protein	7	7	15.3	57.246	0	89.744	198410000	25	48572000	66068000	115050000	18638000	0	19540000
Q5ZMV5	ARPC5 RCJMB04_1b5	Actin-related protein 2/3 complex subunit 5	2	2	15.2	16.452	0	15.201	86111000	5	13225000	12215000	10457000	10687000	25900000	0
Q8AYI3;Q5ZMW1	ACO2;RCJMB04_1a14	Aconitate hydratase, mitochondrial (Aconitase) (EC 4.2.1.-)	11	11	16.1	85.79	0	151.95	311470000	20	28187000	29768000	0	68026000	64342000	54293000
Q6IEC5	ISG12(2) IFI6	Putative ISG12(2) protein	8	8	82.2	10.281	0	302.11	4700100000	88	674550000	1888000000	2172000000	80178000	353420000	245280000
Q6KDZ1	HSPG	Basement membrane-specific heparan sulfate proteoglycan core protein	15	2	4.5	432.84	0	113.71	217570000	27	15068000	2697200	9180800	79255000	0	76323000
Q7ZZZ5	FABP2	Intestinal fatty acid-binding protein	4	4	23.5	15.089	0	73.494	307140000	14	0	65522000	25209000	49335000	52838000	32847000
Q8AWI4;Q90739	-	Alpha-tropomyosin;Alpha-tropomyosin 2	36	12	71.8	32.81	0	323.31	17932000000	229	3257100000	2060300000	1898000000	3204500000	2413700000	2934500000
Q8JG64	PDIA3 ERP57 GRP58	Protein disulfide-isomerase A3 (EC 5.3.4.1) (Endoplasmic reticulum resident protein 57) (ER protein 57) (ERp57) (Glucose-regulated thiol oxidoreductase 58 kDa protein)	37	37	61.2	56.181	0	323.31	3354500000	130	645710000	307270000	223080000	563730000	679660000	437170000
Q8QFT5;Q9PRL8;F1NF81	DBI	Acyl-CoA-binding protein (ACBP) (Diazepam-binding inhibitor) (DBI);Diazepam binding inhibitor;Diazepam binding inhibitor, acyl-CoA binding protein	6	6	35.6	9.8051	0	233.96	838460000	30	154960000	304740000	204920000	105610000	78854000	93453000
Q8UVD9	KHSRP FUBP2 ZPB2	Far upstream element-binding protein 2 (FUSE-binding protein 2) (KH type-splicing regulatory protein) (KSRP) (Zipcode-binding protein 2)	5	4	9.2	80.643	0	99.367	472850000	22	93982000	95964000	91196000	72979000	74860000	70668000
Q8UWC5	MATR3	Nuclear protein matrin 3	10	10	16.2	100.71	0	127.69	245130000	22	36867000	71378000	103690000	16173000	16428000	55486000
Q90576	-	450 kDa protein (Fragment)	27	2	46.5	47.43	0	59.037	339540000	12	45144000	41502000	52073000	97883000	29334000	36904000
Q90593;A0A1D5PG73	HSPA5 GRP78	Endoplasmic reticulum chaperone BiP (EC 3.6.4.10) (78 kDa glucose-regulated protein) (GRP-78) (Binding-immunoglobulin protein) (BiP) (Heat shock protein 70 family protein 5) (HSP70 family protein 5) (Heat shock protein family A member 5) (Immunoglobulin heavy chain-binding protein);Uncharacterized protein	40	39	55.5	72.018	0	323.31	7149700000	152	1729700000	678620000	370650000	1061400000	962590000	1227200000
Q90635;Q71SG1;Q71SG2;Q71SF8;F1NS48	CRMP2A DPYSL2;CRMP2B;CRMP4B;DPYSL2;DPYSL3	Collapsin response mediator protein-2A (Dihydropyrimidinase-related protein 2);Collapsin response mediator protein-2B;Collapsin response mediator protein-4B;Dihydropyrimidinase-related protein 2 (DRP-2) (Collapsin response mediator protein CRMP-62);Uncharacterized protein	6	5	11.2	62.33	0	43.125	128070000	17	16464000	16207000	19513000	39627000	12760000	19139000
Q90734;A0A1D5NXS9;A0A1D5PIX0	ACTN4	Actinin alpha 4;Alpha-actinin-4 (Non-muscle alpha-actinin 4)	17	9	21.2	104.21	0	69.466	322540000	23	30648000	61951000	15442000	70926000	47540000	29930000
Q90838;Q90885;Q90899	CAVIN1	Leucine zipper protein;Leucine-zipper protein	5	5	16.3	41.311	0	75.399	171400000	14	62394000	40274000	0	26358000	0	31725000
Q90WA9	FABP1 LFABP	Fatty acid-binding protein, liver (Liver fatty acid binding protein)	18	18	95.3	14.192	0	323.31	22317000000	176	1030700000	8222500000	3130400000	1981700000	2809300000	3170100000
Q90WF0	-	CgABP260	18	17	9.7	280.49	0	166.98	421390000	41	71671000	60876000	36341000	99918000	10815000	132530000
Q90WF1;Q9YGW5;A0A3Q2UPC8;Q7ZZR8;Q9YGW4	ggFLNb	CgABP260 actin-binding domain (Fragment);Filamin;Filamin (Fragment);Retina filamin (Fragment);Uncharacterized protein	102	64	42.2	272.95	0	323.31	12660000000	426	1717800000	1661200000	1613300000	3014300000	1008700000	2787000000
Q90ZG0	FKBP12 FKBP1A	Peptidylprolyl isomerase (EC 5.2.1.8)	2	2	15.7	11.973	0	26.739	103110000	13	15595000	15914000	15475000	16037000	30660000	0
Q98953	S100A6	Protein S100-A6 (Calcyclin) (S100 calcium-binding protein A6)	3	3	39.1	10.276	0	70.462	551910000	11	78565000	108540000	167300000	21853000	87100000	111550000
Q98TH5	cRPS11 RPS11	Ribosomal protein S11	8	8	41.1	18.346	0	74.927	560240000	20	84361000	15029000	10386000	63567000	200110000	36239000
Q9DGN8	-	Actin-associated protein palladin (Fragment)	3	3	7.2	29.928	0	88.968	158080000	11	36075000	62348000	45951000	22815000	0	44284000
Q9I882;A0A3Q2UBM9	chPKCI HINT1Z	Protein kinase C inhibitor;Uncharacterized protein	4	4	67.5	13.759	0	89.65	340650000	17	110410000	117430000	98289000	33002000	0	57153000
Q9I9D1	VDAC2	Voltage-dependent anion channel	9	1	42.4	30.197	0	6.8991	164170000	8	14538000	9924900	10215000	19331000	29200000	33915000
Q9W6H0	OGN	Mimecan (Osteoglycin)	4	4	10.9	33.179	0	49.602	167350000	12	53055000	27712000	41595000	26814000	0	24607000
Q9YGW6;Q9PU45;F1NQD9	EZR;RDX	Ezrin;Radixin	6	5	12.5	69.366	0	44.455	111390000	13	19210000	32123000	27310000	20705000	0	21632000
Q9YH06	HMGB1 HMG1 RCJMB04_15a21	High mobility group protein B1 (High mobility group protein 1) (HMG-1)	2	2	7.4	24.909	0	16.431	317510000	8	43037000	45943000	49702000	91133000	36975000	0
Q9YH14	rbf ATP5ME RCJMB04_29d3	Progesterone receptor binding protein	3	3	39.4	8.3387	0	91.556	126830000	8	16876000	42707000	45589000	0	25586000	14094000
Q9YHD2	URP	Nuclear calmodulin-binding protein (Fragment)	10	10	19	84.178	0	323.31	216120000	24	81983000	60191000	5941800	27701000	21681000	13097000
R4GF71;Q6WEB3	TMSB4X	Thymosin beta	7	7	88.6	5.0526	0	323.31	10510000000	124	1694100000	2115200000	3599100000	765300000	1136200000	1467800000
R4GGJ0	RPS16	Uncharacterized protein	5	5	30.1	16.413	0	38.158	255510000	9	71009000	0	32676000	0	46272000	22513000
R4GGQ4	TIMM13	Uncharacterized protein	4	4	39.6	10.958	0	105.82	108530000	12	0	55815000	39894000	7444400	0	31616000
R4GLE6;A0A1D5P2D3;A0A1D5NYX1	EIF1;EIF1B	Eukaryotic translation initiation factor 1;Uncharacterized protein	2	2	29.2	12.733	0	76.606	125560000	7	28421000	23934000	27432000	5421700	13451000	40804000
R4GM10;P53449	ALDOC	Fructose-bisphosphate aldolase (EC 4.1.2.13);Fructose-bisphosphate aldolase C (EC 4.1.2.13) (Brain-type aldolase) (Fragment)	20	20	42	39.36	0	323.31	4378200000	107	765790000	934760000	817900000	564320000	632850000	683640000
X2J6L4	C9ORF58	Allograft inflammatory factor 1-like protein	1	1	6.9	16.291	0	7.3089	42671000	1	6565900	8695500	7321200	7144400	6768500	4188500
*LFCR, high-FE group; HFCR, low-FE group
